# Supplementary material for: (Methanol-κO)(2-methyl-3,5-dinitro­benzoato-κO)triphenyl­tin(IV)
Source: Acta Crystallogr Sect E Struct Rep Online. 2011 Apr 7;67(Pt 5):m519. doi: 10.1107/S1600536811011184 (PMC3089075; doi:10.1107/S1600536811011184)
Supplement: Supplementary file 1 [file e-67-0m519-sup1.cif]

##############################################################################
#                                                                            #
# This CIF contains the data in a paper accepted for publication in          #
# Acta Crystallographica Section E. It conforms to the requirements of       #
# Notes for Authors for Acta Crystallographica Section E, and has been       #
# peer reviewed under the auspices of the IUCr Commission on Journals.       #
#                                                                            #
# Full details of the Crystallographic Information File format               #
# are given in the paper "The Crystallographic Information File (CIF):       #
# a New Standard Archive File for Crystallography" by S. R. Hall, F. H.      #
# Allen and I. D. Brown [Acta Cryst. (1991), A47, 655-685].                  #
#                                                                            #
# The current version of the core CIF dictionary is obtainable from          #
# ftp://ftp.iucr.org/pub/cif_core.dic.                                       #
#                                                                            #
# Software is freely available for graphical display of the structure(s)     #
# in this CIF. For information consult the CIF software page                 #
# http://www.iucr.org/resources/cif/software.                                #
#                                                                            #
# This file may be used for bona fide research purposes within the           #
# scientific community so long as proper attribution is given to the journal # 
# article from which it was obtained.                                        #
#                                                                            #
##############################################################################
data_I
_audit_creation_method     SHELXL-97
_chemical_name_systematic
;
(Methanol-\k<i>O</i>)(2-methyl-3,5-dinitrobenzoato-\k<i>O</i>)triphenyltin(IV)
;
_chemical_name_common
;
;
_chemical_formula_moiety     'C27 H24 N2 O7 Sn'
_chemical_formula_sum     'C27 H24 N2 O7 Sn'
_chemical_formula_iupac     '[Sn (C6 H5)3 (C8 H5 N2 O6) (C H4 O)]'
_chemical_formula_weight     607.17
_symmetry_cell_setting     monoclinic
_symmetry_space_group_name_H-M     'P 21/n'
_symmetry_space_group_name_Hall     '-P 2yn'
loop_
    _symmetry_equiv_pos_as_xyz
    'x, y, z'
    '-x+1/2, y+1/2, -z+1/2'
    '-x, -y, -z'
    'x-1/2, -y-1/2, z-1/2'
_cell_length_a     8.0597(16)
_cell_length_b     20.094(4)
_cell_length_c     16.022(3)
_cell_angle_alpha     90.00
_cell_angle_beta     95.29(3)
_cell_angle_gamma     90.00
_cell_volume     2583.8(9)
_cell_formula_units_Z     4
_cell_measurement_reflns_used     25
_cell_measurement_theta_min     6
_cell_measurement_theta_max     15
_cell_measurement_temperature     293(2)
_exptl_crystal_description     plates
_exptl_crystal_colour     'pale yellow'
_exptl_crystal_size_max     0.309
_exptl_crystal_size_mid     0.233
_exptl_crystal_size_min     0.071
_exptl_crystal_density_diffrn     1.561
_exptl_crystal_density_meas     ?
_exptl_crystal_density_method     'not measured'
_exptl_crystal_F_000     1224
_exptl_absorpt_coefficient_mu     1.038
_exptl_absorpt_correction_type     analytical
_exptl_absorpt_process_details     '(CrysAlis RED; Oxford Diffraction, 2008)'
_exptl_absorpt_correction_T_min     0.84234
_exptl_absorpt_correction_T_max     0.92947
_exptl_special_details     ?
_diffrn_ambient_temperature     293(2)
_diffrn_radiation_type     MoK\a
_diffrn_radiation_wavelength     0.71073
_diffrn_radiation_source     'fine-focus sealed tube'
_diffrn_radiation_monochromator     graphite
_diffrn_measurement_device_type     'Kuma KM4 four-circle diffractometer'
_diffrn_measurement_method     'profile data from \w/2\q scans'
_diffrn_detector_area_resol_mean     ?
_diffrn_reflns_number     6387
_diffrn_reflns_av_R_equivalents     0.0241
_diffrn_reflns_av_sigmaI/netI     0.0628
_diffrn_reflns_theta_min     1.63
_diffrn_reflns_theta_max     28.53
_diffrn_reflns_theta_full     25.00
_diffrn_measured_fraction_theta_max     0.935
_diffrn_measured_fraction_theta_full     0.989
_diffrn_reflns_limit_h_min     -10
_diffrn_reflns_limit_h_max     10
_diffrn_reflns_limit_k_min     0
_diffrn_reflns_limit_k_max     26
_diffrn_reflns_limit_l_min     -20
_diffrn_reflns_limit_l_max     0
_diffrn_standards_number     3
_diffrn_standards_interval_count     200
_diffrn_standards_interval_time     ?
_diffrn_standards_decay_%     7.53
_refine_special_details
;
 Refinement of F^2^ against ALL reflections.  The weighted R-factor wR and
 goodness of fit S are based on F^2^, conventional R-factors R are based
 on F, with F set to zero for negative F^2^. The threshold expression of
 F^2^ > 2sigma(F^2^) is used only for calculating R-factors(gt) etc. and is
 not relevant to the choice of reflections for refinement.  R-factors based
 on F^2^ are statistically about twice as large as those based on F, and R-
 factors based on ALL data will be even larger.
;
_reflns_number_total     6141
_reflns_number_gt     3440
_reflns_threshold_expression     'I>2\s(I)'
_refine_ls_structure_factor_coef     Fsqd
_refine_ls_matrix_type     full
_refine_ls_R_factor_all     0.1099
_refine_ls_R_factor_gt     0.0365
_refine_ls_wR_factor_gt     0.1086
_refine_ls_wR_factor_ref     0.1328
_refine_ls_goodness_of_fit_ref     1.042
_refine_ls_restrained_S_all     1.042
_refine_ls_number_reflns     6141
_refine_ls_number_parameters     340
_refine_ls_number_restraints     1
_refine_ls_hydrogen_treatment     mixed
_refine_ls_weighting_scheme     calc
_refine_ls_weighting_details
         'calc w=1/[\s^2^(Fo^2^)+(0.0654P)^2^+3.2267P] where P=(Fo^2^+2Fc^2^)/3'
_atom_sites_solution_hydrogens     geom
_atom_sites_solution_primary     direct
_atom_sites_solution_secondary     difmap
_refine_ls_shift/su_max     0.000
_refine_ls_shift/su_mean     0.000
_refine_diff_density_max     0.959
_refine_diff_density_min     -0.778
_refine_ls_extinction_method     none
_refine_ls_extinction_coef     ?
loop_
    _atom_type_symbol
    _atom_type_description
    _atom_type_scat_dispersion_real
    _atom_type_scat_dispersion_imag
    _atom_type_scat_source
    'C' 'C' 0.0033 0.0016
                         'International Tables Vol C Tables 4.2.6.8 and 6.1.1.4'
    'H' 'H' 0.0000 0.0000
                         'International Tables Vol C Tables 4.2.6.8 and 6.1.1.4'
    'O' 'O' 0.0106 0.0060
                         'International Tables Vol C Tables 4.2.6.8 and 6.1.1.4'
    'N' 'N' 0.0061 0.0033
                         'International Tables Vol C Tables 4.2.6.8 and 6.1.1.4'
    'Sn' 'Sn' -0.6537 1.4246
                         'International Tables Vol C Tables 4.2.6.8 and 6.1.1.4'
_computing_data_collection     'KM-4 Software (Kuma, 1996)'
_computing_cell_refinement     'KM-4 Software (Kuma, 1996)'
_computing_data_reduction     'DATAPROC (Kuma, 2001)'
_computing_structure_solution     'SHELXS97 (Sheldrick, 2008)'
_computing_structure_refinement     'SHELXL97 (Sheldrick, 2008)'
_computing_molecular_graphics     'SHELXTL (Sheldrick, 2008)'
_computing_publication_material     'SHELXTL (Sheldrick, 2008)'
loop_
    _atom_site_type_symbol
    _atom_site_label
    _atom_site_fract_x
    _atom_site_fract_y
    _atom_site_fract_z
    _atom_site_U_iso_or_equiv
    _atom_site_adp_type
    _atom_site_calc_flag
    _atom_site_refinement_flags
    _atom_site_occupancy
    _atom_site_symmetry_multiplicity
    _atom_site_disorder_assembly
    _atom_site_disorder_group
    Sn Sn1 0.47331(3) 0.246055(14) 0.773898(18) 0.03309(10) Uani d . 1 1 . .
    O O11 0.2416(4) 0.30063(18) 0.7557(2) 0.0474(8) Uani d . 1 1 . .
    C C36 0.6404(6) 0.2620(3) 0.6100(3) 0.0451(11) Uani d . 1 1 . .
    H H36 0.6976 0.2237 0.6283 0.054 Uiso calc R 1 1 . .
    C C11 -0.0109(5) 0.3536(2) 0.7691(3) 0.0333(9) Uani d . 1 1 . .
    C C12 -0.0853(6) 0.3849(2) 0.8344(3) 0.0373(10) Uani d . 1 1 . .
    C C21 0.5163(6) 0.2838(2) 0.8981(3) 0.0383(10) Uani d . 1 1 . .
    C C31 0.5350(5) 0.2938(2) 0.6620(3) 0.0350(9) Uani d . 1 1 . .
    C C15 -0.1386(7) 0.4289(2) 0.6689(3) 0.0443(11) Uani d . 1 1 . .
    O O12 0.0567(5) 0.24487(18) 0.8209(3) 0.0659(12) Uani d . 1 1 . .
    N N12 -0.1578(8) 0.4552(3) 0.5823(3) 0.0647(14) Uani d . 1 1 . .
    C C41 0.3905(5) 0.1462(2) 0.7589(3) 0.0372(10) Uani d . 1 1 . .
    C C16 -0.0334(6) 0.3769(2) 0.6871(3) 0.0396(10) Uani d . 1 1 . .
    H H16 0.0228 0.3573 0.6454 0.047 Uiso calc R 1 1 . .
    C C42 0.3836(7) 0.1148(3) 0.6825(3) 0.0498(12) Uani d . 1 1 . .
    H H42 0.4173 0.1376 0.6364 0.060 Uiso calc R 1 1 . .
    C C13 -0.1887(6) 0.4382(2) 0.8096(3) 0.0425(11) Uani d . 1 1 . .
    C C18 0.1024(5) 0.2939(2) 0.7841(3) 0.0358(9) Uani d . 1 1 . .
    C C32 0.4572(7) 0.3511(3) 0.6343(4) 0.0520(13) Uani d . 1 1 . .
    H H32 0.3903 0.3736 0.6693 0.062 Uiso calc R 1 1 . .
    C C14 -0.2212(6) 0.4600(2) 0.7284(4) 0.0472(12) Uani d . 1 1 . .
    H H14 -0.2960 0.4944 0.7147 0.057 Uiso calc R 1 1 . .
    N N11 -0.2681(6) 0.4779(2) 0.8730(4) 0.0592(13) Uani d . 1 1 . .
    C C34 0.5750(8) 0.3438(4) 0.5043(4) 0.0663(18) Uani d . 1 1 . .
    H H34 0.5852 0.3600 0.4506 0.080 Uiso calc R 1 1 . .
    C C26 0.4510(7) 0.3445(3) 0.9175(4) 0.0602(15) Uani d . 1 1 . .
    H H26 0.3961 0.3704 0.8756 0.072 Uiso calc R 1 1 . .
    C C25 0.4669(9) 0.3670(4) 0.9993(5) 0.080(2) Uani d . 1 1 . .
    H H25 0.4226 0.4082 1.0117 0.096 Uiso calc R 1 1 . .
    C C22 0.5990(7) 0.2460(3) 0.9619(3) 0.0532(12) Uani d . 1 1 . .
    H H22 0.6448 0.2050 0.9500 0.064 Uiso calc R 1 1 . .
    C C33 0.4755(8) 0.3764(3) 0.5555(4) 0.0615(16) Uani d . 1 1 . .
    H H33 0.4205 0.4152 0.5375 0.074 Uiso calc R 1 1 . .
    C C45 0.2907(8) 0.0463(3) 0.8180(5) 0.0641(16) Uani d . 1 1 . .
    H H45 0.2612 0.0229 0.8645 0.077 Uiso calc R 1 1 . .
    C C35 0.6596(7) 0.2877(3) 0.5310(4) 0.0573(15) Uani d . 1 1 . .
    H H35 0.7300 0.2668 0.4964 0.069 Uiso calc R 1 1 . .
    C C44 0.2799(8) 0.0158(3) 0.7412(5) 0.0673(18) Uani d . 1 1 . .
    H H44 0.2407 -0.0276 0.7356 0.081 Uiso calc R 1 1 . .
    C C46 0.3443(7) 0.1107(3) 0.8273(4) 0.0543(14) Uani d . 1 1 . .
    H H46 0.3498 0.1307 0.8798 0.065 Uiso calc R 1 1 . .
    O O16 -0.0735(7) 0.4294(3) 0.5316(3) 0.0816(15) Uani d . 1 1 . .
    C C17 -0.0513(7) 0.3627(3) 0.9229(3) 0.0569(14) Uani d . 1 1 . .
    H H171 -0.0159 0.3170 0.9241 0.085 Uiso calc R 1 1 . .
    H H172 -0.1509 0.3668 0.9511 0.085 Uiso calc R 1 1 . .
    H H173 0.0349 0.3898 0.9507 0.085 Uiso calc R 1 1 . .
    C C43 0.3267(8) 0.0492(3) 0.6729(4) 0.0649(17) Uani d . 1 1 . .
    H H43 0.3209 0.0286 0.6207 0.078 Uiso calc R 1 1 . .
    O O14 -0.4095(6) 0.4972(3) 0.8526(4) 0.0997(18) Uani d . 1 1 . .
    O O13 -0.1901(7) 0.4907(3) 0.9382(4) 0.0993(19) Uani d . 1 1 . .
    O O15 -0.2542(8) 0.5001(3) 0.5664(3) 0.0948(18) Uani d . 1 1 . .
    C C23 0.6126(9) 0.2701(4) 1.0438(4) 0.073(2) Uani d . 1 1 . .
    H H23 0.6677 0.2451 1.0866 0.088 Uiso calc R 1 1 . .
    C C24 0.5455(9) 0.3303(5) 1.0615(4) 0.084(3) Uani d . 1 1 . .
    H H24 0.5540 0.3460 1.1163 0.101 Uiso calc R 1 1 . .
    O O51 0.7475(4) 0.19935(17) 0.7928(3) 0.0485(9) Uani d D 1 1 . .
    C C51 0.7965(8) 0.1327(3) 0.7876(5) 0.079(2) Uani d . 1 1 . .
    H H51A 0.7885 0.1113 0.8406 0.118 Uiso calc R 1 1 . .
    H H51B 0.9096 0.1307 0.7734 0.118 Uiso calc R 1 1 . .
    H H51C 0.7251 0.1104 0.7452 0.118 Uiso calc R 1 1 . .
    H H51 0.825(7) 0.223(3) 0.808(5) 0.10(3) Uiso d D 1 1 . .
loop_
    _atom_site_aniso_label
    _atom_site_aniso_U_11
    _atom_site_aniso_U_22
    _atom_site_aniso_U_33
    _atom_site_aniso_U_12
    _atom_site_aniso_U_13
    _atom_site_aniso_U_23
    Sn1 0.03123(15) 0.03696(16) 0.03213(15) 0.00077(14) 0.00859(10) 0.00146(15)
    O11 0.0307(17) 0.060(2) 0.053(2) 0.0075(15) 0.0130(15) 0.0109(17)
    C36 0.038(2) 0.055(3) 0.043(3) 0.000(2) 0.009(2) -0.003(2)
    C11 0.026(2) 0.040(2) 0.035(2) 0.0011(17) 0.0071(17) 0.0017(19)
    C12 0.031(2) 0.040(2) 0.041(3) -0.0014(18) 0.0049(19) 0.000(2)
    C21 0.036(2) 0.040(2) 0.040(3) -0.0054(19) 0.0093(19) 0.002(2)
    C31 0.029(2) 0.041(2) 0.036(2) -0.0016(18) 0.0059(18) -0.0010(19)
    C15 0.053(3) 0.036(2) 0.041(3) -0.007(2) -0.008(2) 0.006(2)
    O12 0.046(2) 0.051(2) 0.105(4) 0.0119(17) 0.028(2) 0.029(2)
    N12 0.088(4) 0.049(3) 0.055(3) -0.005(3) -0.011(3) 0.012(2)
    C41 0.030(2) 0.040(2) 0.042(3) 0.0010(18) 0.0029(19) -0.001(2)
    C16 0.038(2) 0.048(3) 0.033(2) -0.002(2) 0.004(2) 0.001(2)
    C42 0.050(3) 0.054(3) 0.044(3) 0.002(2) -0.004(2) -0.001(2)
    C13 0.037(3) 0.040(2) 0.051(3) 0.0043(19) 0.007(2) -0.005(2)
    C18 0.031(2) 0.038(2) 0.039(2) 0.0019(17) 0.0076(18) -0.0009(19)
    C32 0.047(3) 0.055(3) 0.058(3) 0.004(2) 0.019(3) 0.015(3)
    C14 0.045(3) 0.034(2) 0.062(4) 0.006(2) -0.005(2) 0.006(2)
    N11 0.056(3) 0.051(3) 0.072(4) 0.012(2) 0.016(3) -0.012(2)
    C34 0.065(4) 0.097(5) 0.038(3) -0.014(4) 0.008(3) 0.019(3)
    C26 0.054(3) 0.059(3) 0.067(4) 0.006(3) 0.004(3) -0.015(3)
    C25 0.063(4) 0.096(5) 0.084(5) -0.007(4) 0.015(4) -0.057(5)
    C22 0.050(3) 0.063(3) 0.047(3) -0.002(3) 0.004(2) 0.001(3)
    C33 0.057(3) 0.074(4) 0.055(4) 0.001(3) 0.008(3) 0.029(3)
    C45 0.069(4) 0.048(3) 0.078(4) -0.010(3) 0.015(3) 0.012(3)
    C35 0.054(3) 0.082(4) 0.039(3) -0.012(3) 0.019(2) -0.010(3)
    C44 0.063(4) 0.037(3) 0.098(5) -0.005(3) -0.015(4) 0.000(3)
    C46 0.061(3) 0.049(3) 0.055(3) -0.004(3) 0.021(3) 0.000(3)
    O16 0.120(4) 0.082(3) 0.044(2) -0.004(3) 0.010(3) 0.013(2)
    C17 0.058(3) 0.070(4) 0.043(3) 0.008(3) 0.011(3) 0.006(3)
    C43 0.075(4) 0.052(3) 0.063(4) 0.004(3) -0.020(3) -0.016(3)
    O14 0.070(3) 0.119(4) 0.112(4) 0.052(3) 0.019(3) -0.014(4)
    O13 0.104(4) 0.118(4) 0.076(4) 0.029(3) 0.009(3) -0.039(3)
    O15 0.135(5) 0.069(3) 0.074(3) 0.019(3) -0.026(3) 0.026(3)
    C23 0.063(4) 0.113(6) 0.042(3) -0.027(4) -0.003(3) 0.004(3)
    C24 0.060(4) 0.148(8) 0.044(4) -0.026(5) 0.008(3) -0.033(4)
    O51 0.0348(19) 0.0401(18) 0.071(3) 0.0065(15) 0.0049(18) -0.0007(18)
    C51 0.060(4) 0.045(3) 0.129(7) 0.015(3) -0.006(4) -0.011(4)
_geom_special_details
;
 All esds (except the esd in the dihedral angle between two l.s. planes)
 are estimated using the full covariance matrix.  The cell esds are taken
 into account individually in the estimation of esds in distances, angles
 and torsion angles; correlations between esds in cell parameters are only
 used when they are defined by crystal symmetry.  An approximate (isotropic)
 treatment of cell esds is used for estimating esds involving l.s. planes.
;
loop_
    _geom_bond_atom_site_label_1
    _geom_bond_atom_site_label_2
    _geom_bond_site_symmetry_2
    _geom_bond_distance
    _geom_bond_publ_flag
    Sn1 C41 . 2.121(5) ?
    Sn1 C21 . 2.128(5) ?
    Sn1 C31 . 2.132(5) ?
    Sn1 O11 . 2.162(3) ?
    Sn1 O51 . 2.394(3) ?
    O11 C18 . 1.257(5) ?
    C36 C35 . 1.389(8) ?
    C36 C31 . 1.397(6) ?
    C36 H36 . 0.9300 ?
    C11 C16 . 1.391(6) ?
    C11 C12 . 1.400(6) ?
    C11 C18 . 1.514(6) ?
    C12 C13 . 1.393(6) ?
    C12 C17 . 1.489(7) ?
    C21 C26 . 1.376(7) ?
    C21 C22 . 1.393(7) ?
    C31 C32 . 1.365(7) ?
    C15 C16 . 1.360(7) ?
    C15 C14 . 1.364(8) ?
    C15 N12 . 1.479(7) ?
    O12 C18 . 1.222(6) ?
    N12 O15 . 1.203(7) ?
    N12 O16 . 1.221(7) ?
    C41 C42 . 1.374(7) ?
    C41 C46 . 1.387(7) ?
    C16 H16 . 0.9300 ?
    C42 C43 . 1.400(8) ?
    C42 H42 . 0.9300 ?
    C13 C14 . 1.374(7) ?
    C13 N11 . 1.482(7) ?
    C32 C33 . 1.382(7) ?
    C32 H32 . 0.9300 ?
    C14 H14 . 0.9300 ?
    N11 O13 . 1.196(7) ?
    N11 O14 . 1.219(6) ?
    C34 C35 . 1.366(9) ?
    C34 C33 . 1.366(9) ?
    C34 H34 . 0.9300 ?
    C26 C25 . 1.380(9) ?
    C26 H26 . 0.9300 ?
    C25 C24 . 1.351(11) ?
    C25 H25 . 0.9300 ?
    C22 C23 . 1.394(9) ?
    C22 H22 . 0.9300 ?
    C33 H33 . 0.9300 ?
    C45 C44 . 1.369(9) ?
    C45 C46 . 1.367(8) ?
    C45 H45 . 0.9300 ?
    C35 H35 . 0.9300 ?
    C44 C43 . 1.367(10) ?
    C44 H44 . 0.9300 ?
    C46 H46 . 0.9300 ?
    C17 H171 . 0.9600 ?
    C17 H172 . 0.9600 ?
    C17 H173 . 0.9600 ?
    C43 H43 . 0.9300 ?
    C23 C24 . 1.364(11) ?
    C23 H23 . 0.9300 ?
    C24 H24 . 0.9300 ?
    O51 C51 . 1.401(6) ?
    O51 H51 . 0.81(2) ?
    C51 H51A . 0.9600 ?
    C51 H51B . 0.9600 ?
    C51 H51C . 0.9600 ?
loop_
    _geom_angle_atom_site_label_1
    _geom_angle_atom_site_label_2
    _geom_angle_atom_site_label_3
    _geom_angle_site_symmetry_1
    _geom_angle_site_symmetry_3
    _geom_angle
    _geom_angle_publ_flag
    C41 Sn1 C21 . . 117.76(18) ?
    C41 Sn1 C31 . . 115.18(18) ?
    C21 Sn1 C31 . . 126.54(17) ?
    C41 Sn1 O11 . . 101.88(15) ?
    C21 Sn1 O11 . . 90.55(17) ?
    C31 Sn1 O11 . . 85.63(15) ?
    C41 Sn1 O51 . . 85.44(15) ?
    C21 Sn1 O51 . . 87.29(17) ?
    C31 Sn1 O51 . . 89.91(15) ?
    O11 Sn1 O51 . . 172.54(13) ?
    C18 O11 Sn1 . . 133.3(3) ?
    C35 C36 C31 . . 119.9(5) ?
    C35 C36 H36 . . 120.1 ?
    C31 C36 H36 . . 120.1 ?
    C16 C11 C12 . . 121.7(4) ?
    C16 C11 C18 . . 116.1(4) ?
    C12 C11 C18 . . 122.1(4) ?
    C13 C12 C11 . . 114.8(4) ?
    C13 C12 C17 . . 123.7(5) ?
    C11 C12 C17 . . 121.5(4) ?
    C26 C21 C22 . . 119.0(5) ?
    C26 C21 Sn1 . . 119.7(4) ?
    C22 C21 Sn1 . . 121.2(4) ?
    C32 C31 C36 . . 118.6(5) ?
    C32 C31 Sn1 . . 121.1(4) ?
    C36 C31 Sn1 . . 119.8(3) ?
    C16 C15 C14 . . 122.4(5) ?
    C16 C15 N12 . . 119.0(5) ?
    C14 C15 N12 . . 118.5(5) ?
    O15 N12 O16 . . 124.5(6) ?
    O15 N12 C15 . . 118.4(6) ?
    O16 N12 C15 . . 117.1(5) ?
    C42 C41 C46 . . 118.4(5) ?
    C42 C41 Sn1 . . 121.4(4) ?
    C46 C41 Sn1 . . 120.1(4) ?
    C15 C16 C11 . . 119.1(5) ?
    C15 C16 H16 . . 120.5 ?
    C11 C16 H16 . . 120.5 ?
    C41 C42 C43 . . 121.1(6) ?
    C41 C42 H42 . . 119.5 ?
    C43 C42 H42 . . 119.5 ?
    C14 C13 C12 . . 124.8(5) ?
    C14 C13 N11 . . 114.9(5) ?
    C12 C13 N11 . . 120.2(5) ?
    O12 C18 O11 . . 125.5(4) ?
    O12 C18 C11 . . 120.7(4) ?
    O11 C18 C11 . . 113.8(4) ?
    C31 C32 C33 . . 121.5(5) ?
    C31 C32 H32 . . 119.3 ?
    C33 C32 H32 . . 119.3 ?
    C15 C14 C13 . . 117.0(4) ?
    C15 C14 H14 . . 121.5 ?
    C13 C14 H14 . . 121.5 ?
    O13 N11 O14 . . 124.6(6) ?
    O13 N11 C13 . . 119.3(5) ?
    O14 N11 C13 . . 116.1(5) ?
    C35 C34 C33 . . 120.7(5) ?
    C35 C34 H34 . . 119.7 ?
    C33 C34 H34 . . 119.7 ?
    C21 C26 C25 . . 120.1(7) ?
    C21 C26 H26 . . 120.0 ?
    C25 C26 H26 . . 120.0 ?
    C24 C25 C26 . . 121.2(7) ?
    C24 C25 H25 . . 119.4 ?
    C26 C25 H25 . . 119.4 ?
    C21 C22 C23 . . 119.5(6) ?
    C21 C22 H22 . . 120.3 ?
    C23 C22 H22 . . 120.3 ?
    C34 C33 C32 . . 119.4(6) ?
    C34 C33 H33 . . 120.3 ?
    C32 C33 H33 . . 120.3 ?
    C44 C45 C46 . . 120.9(6) ?
    C44 C45 H45 . . 119.5 ?
    C46 C45 H45 . . 119.5 ?
    C34 C35 C36 . . 119.9(6) ?
    C34 C35 H35 . . 120.0 ?
    C36 C35 H35 . . 120.0 ?
    C43 C44 C45 . . 120.0(5) ?
    C43 C44 H44 . . 120.0 ?
    C45 C44 H44 . . 120.0 ?
    C45 C46 C41 . . 120.4(6) ?
    C45 C46 H46 . . 119.8 ?
    C41 C46 H46 . . 119.8 ?
    C12 C17 H171 . . 109.5 ?
    C12 C17 H172 . . 109.5 ?
    H171 C17 H172 . . 109.5 ?
    C12 C17 H173 . . 109.5 ?
    H171 C17 H173 . . 109.5 ?
    H172 C17 H173 . . 109.5 ?
    C44 C43 C42 . . 119.1(6) ?
    C44 C43 H43 . . 120.4 ?
    C42 C43 H43 . . 120.4 ?
    C24 C23 C22 . . 120.3(7) ?
    C24 C23 H23 . . 119.8 ?
    C22 C23 H23 . . 119.8 ?
    C25 C24 C23 . . 119.9(6) ?
    C25 C24 H24 . . 120.0 ?
    C23 C24 H24 . . 120.0 ?
    C51 O51 Sn1 . . 129.0(4) ?
    C51 O51 H51 . . 112(6) ?
    Sn1 O51 H51 . . 119(6) ?
    O51 C51 H51A . . 109.5 ?
    O51 C51 H51B . . 109.5 ?
    H51A C51 H51B . . 109.5 ?
    O51 C51 H51C . . 109.5 ?
    H51A C51 H51C . . 109.5 ?
    H51B C51 H51C . . 109.5 ?
loop_
    _geom_hbond_atom_site_label_D
    _geom_hbond_atom_site_label_H
    _geom_hbond_atom_site_label_A
    _geom_hbond_site_symmetry_A
    _geom_hbond_distance_DH
    _geom_hbond_distance_HA
    _geom_hbond_distance_DA
    _geom_hbond_angle_DHA
    O51 H51 O12 1_655 0.81(2) 1.91(4) 2.654(6) 153(8)
data_global
_journal_date_recd_electronic     2011-03-15
_journal_date_accepted     2011-03-25
_journal_name_full     'Acta Crystallographica, Section E'
_journal_year     2011
_journal_volume     67
_journal_issue      5
_journal_page_first     m519
_journal_page_last     m519
_journal_paper_category     QM
_journal_coeditor_code     LH5223
_publ_contact_author_name     'Muhammad Danish'
_publ_contact_author_address
;
Department of Chemistry
University of Gujrat
Hafiz Hayat Campus
Gujrat
50700-Pakistan
;
_publ_contact_author_email     'drdanish62@gmail.com'
_publ_contact_author_fax
;
+92533643167
;
_publ_contact_author_phone
;
+973004513193
;
_publ_section_title
;
(Methanol-\k<i>O</i>)(2-methyl-3,5-dinitrobenzoato-\k<i>O</i>)triphenyltin(IV)
;
_publ_section_title_footnote     .
loop_
    _publ_author_name
    _publ_author_address
    'Muhammad Danish'
;
Department of Chemistry
University of Gujrat
Hafiz Hayat Campus
Gujrat
50700 Pakistan
;
    'Sabiha Ghafoor'
;
Department of Chemistry
University of Sargodha
Sargodha 40100
Pakistan
;
    'Nazir Ahmad'
;
Department of Chemistry
University of Sargodha
Sargodha 40100
Pakistan
;
    'Wojciech Starosta'
;
Institute of Nuclear Chemistry and Technology
ul. Dorodna 16
03-195 Warszawa
Poland
;
    'Janusz Leciejewicz'
;
Institute of Nuclear Chemistry and Technology
ul. Dorodna 16
03-195 Warszawa
Poland
;
_publ_section_synopsis     .
