# Supplementary material for: (Methanol-κO)(2-methyl-3,5-dinitro­benzoato-κO)triphenyl­tin(IV)
Source: Acta Crystallogr Sect E Struct Rep Online. 2011 Apr 7;67(Pt 5):m519. doi: 10.1107/S1600536811011184 (PMC3089075; doi:10.1107/S1600536811011184)
Supplement: Supplementary file 2 [file e-67-0m519-Isup2.hkl]

# 
# h,k,l, Fc-squared, Fo-squared, sigma(Fo-squared) and status flag 
# 
data_I
_shelx_title ' Sd39as1 in P2(1)/n' 
_shelx_refln_list_code          4 
_shelx_F_calc_maximum      304.23 
_exptl_crystal_F_000      1224.00 
_reflns_d_resolution_high  0.7441 
 
loop_ 
 _symmetry_equiv_pos_as_xyz 
 'x, y, z' 
 '-x+1/2, y+1/2, -z+1/2' 
 '-x, -y, -z' 
 'x-1/2, -y-1/2, z-1/2' 
 
_cell_length_a     8.0597 
_cell_length_b    20.0943 
_cell_length_c    16.0222 
_cell_angle_alpha  90.000 
_cell_angle_beta   95.290 
_cell_angle_gamma  90.000 
 
_shelx_F_squared_multiplier     1.000 
 
loop_ 
 _refln_index_h 
 _refln_index_k 
 _refln_index_l 
 _refln_F_squared_calc 
 _refln_F_squared_meas 
 _refln_F_squared_sigma 
 _refln_observed_status 
   2   0   0    27990.69    29051.95    826.03 o 
   4   0   0    17711.14    18435.41    377.75 o 
   6   0   0      405.44      381.97     32.41 o 
   8   0   0      403.17      426.18     19.71 o 
  10   0   0       46.31       21.08     78.52 o 
   1   1   0     3811.05     3764.58     90.70 o 
   2   1   0     2874.61     3028.41     79.37 o 
   3   1   0     9027.41     9438.20     86.98 o 
   4   1   0     4600.71     4501.91    105.03 o 
   5   1   0      323.79      332.98     16.73 o 
   6   1   0     6701.73     6546.51    112.40 o 
   7   1   0        7.72      -52.16     52.16 o 
   8   1   0     3221.52     3098.28     99.72 o 
   9   1   0       33.62       -4.49     66.50 o 
  10   1   0     1068.29     1010.73     39.27 o 
   1   2   0    10702.13    10823.02    196.46 o 
   2   2   0    92555.72   103897.73    661.52 o 
   3   2   0     6684.90     7305.73     78.37 o 
   4   2   0     8983.30     9148.45    102.85 o 
   5   2   0      297.28      312.13     15.69 o 
   6   2   0     1286.83     1312.92     35.60 o 
   7   2   0      105.47       92.62     21.52 o 
   8   2   0      567.16      544.34     41.45 o 
   9   2   0        0.09      -16.98     69.73 o 
  10   2   0       99.63      143.19     75.26 o 
   1   3   0     2817.04     2834.35     59.63 o 
   2   3   0    40691.55    42143.93    595.19 o 
   3   3   0      432.34      464.70     24.62 o 
   4   3   0     3488.76     3500.11    116.46 o 
   5   3   0     1459.92     1474.09     40.31 o 
   6   3   0     3142.87     3184.05     83.15 o 
   7   3   0       39.86       -7.22     57.80 o 
   8   3   0     2234.63     2131.07     63.89 o 
   9   3   0      169.37      126.40     28.00 o 
  10   3   0      627.15      629.39     26.19 o 
   1   4   0    26986.45    27075.88    406.94 o 
   2   4   0      255.28      279.69      9.55 o 
   3   4   0     5340.17     5903.81    125.81 o 
   4   4   0     9320.81     9937.21    109.46 o 
   5   4   0       17.41       23.92     42.00 o 
   6   4   0      873.71      894.07     25.42 o 
   7   4   0      428.70      452.97     44.78 o 
   8   4   0      271.30      237.74     39.27 o 
   9   4   0       35.72       49.35     76.36 o 
  10   4   0       30.97       46.75     30.03 o 
   1   5   0     7074.23     7461.20     69.94 o 
   2   5   0        7.98       49.02     11.05 o 
   3   5   0        1.91       -2.68     32.66 o 
   4   5   0       13.34      -30.51     39.65 o 
   5   5   0      783.05      788.46     32.52 o 
   6   5   0     3856.08     3804.69     93.63 o 
   7   5   0       38.74       64.56     21.53 o 
   8   5   0     1729.54     1740.76     53.03 o 
   9   5   0       42.18      121.29     68.26 o 
  10   5   0      600.01      645.37     35.95 o 
   1   6   0     4224.57     4245.51     60.68 o 
   2   6   0    24296.34    25476.97    141.99 o 
   3   6   0       33.02      -21.51     33.65 o 
   4   6   0      877.07      857.62     46.13 o 
   5   6   0       52.63       52.60     42.07 o 
   6   6   0     3150.08     3259.88     97.66 o 
   7   6   0     1885.20     1777.01    108.98 o 
   8   6   0       90.96      120.55     25.69 o 
   9   6   0       35.34       -8.98     28.14 o 
  10   6   0       11.12      -41.66     41.66 o 
   1   7   0     1775.33     1658.37     45.82 o 
   2   7   0      831.57      779.96     41.66 o 
   3   7   0        8.83       27.71     37.81 o 
   4   7   0     8894.18     8976.65    111.96 o 
   5   7   0        8.64       -4.60     41.34 o 
   6   7   0     3905.18     3725.30     97.91 o 
   7   7   0      197.72      191.69     17.48 o 
   8   7   0     2256.46     2008.07     63.06 o 
   9   7   0        3.02      -15.55     72.32 o 
  10   7   0      939.07     1013.49     35.62 o 
   1   8   0     3431.31     3218.41     62.57 o 
   2   8   0    29546.10    31128.91    174.84 o 
   3   8   0     3984.97     4088.39    102.85 o 
   4   8   0     4748.92     4833.85     89.10 o 
   5   8   0       10.13        9.66     38.44 o 
   6   8   0     1183.26     1172.65     34.28 o 
   7   8   0      840.08      895.10     27.55 o 
   8   8   0       55.62      108.25     58.92 o 
   9   8   0      161.19      131.94     90.95 o 
  10   8   0        0.64      -28.82    102.83 o 
   1   9   0       11.00      -13.31     33.61 o 
   2   9   0     4058.19     4340.28     80.58 o 
   3   9   0     1424.10     1515.44    133.40 o 
   4   9   0     2755.98     2753.48    118.44 o 
   5   9   0       52.11       53.36     43.54 o 
   6   9   0     5928.96     5335.41    126.32 o 
   7   9   0       18.40        4.41     61.47 o 
   8   9   0     2021.60     1948.96    138.90 o 
   9   9   0        7.51       58.70     94.18 o 
   1  10   0     1729.35     1763.99     52.01 o 
   2  10   0    23299.19    23758.83    482.68 o 
   3  10   0       81.34      114.22     17.62 o 
   4  10   0     2724.50     3108.79     96.31 o 
   5  10   0      602.54      656.19     47.69 o 
   6  10   0     2566.68     2489.92    103.27 o 
   7  10   0      161.26       74.81     64.00 o 
   8  10   0        8.80       51.64     64.78 o 
   9  10   0      167.00      197.33     37.26 o 
   1  11   0     1039.28      830.50     22.42 o 
   2  11   0      901.64      993.03     44.05 o 
   3  11   0      105.04      118.15     14.03 o 
   4  11   0     2295.48     2334.76     64.85 o 
   5  11   0       52.30       22.92     54.12 o 
   6  11   0     3003.86     2873.35     81.79 o 
   7  11   0        0.08       25.25     61.77 o 
   8  11   0     1701.54     1534.24     40.89 o 
   9  11   0       10.27       43.10     30.57 o 
   0  12   0     2585.23     2101.08     81.24 o 
   1  12   0      422.56      466.37     13.96 o 
   2  12   0    11084.51    10993.34    130.61 o 
   3  12   0      471.60      460.83     14.99 o 
   4  12   0     1343.79     1400.00     42.37 o 
   5  12   0       84.62      114.59     19.53 o 
   6  12   0      532.17      587.79     21.01 o 
   7  12   0       79.51       41.21     65.91 o 
   8  12   0        7.44        8.78     69.29 o 
   9  12   0      210.57      214.77     32.79 o 
   1  13   0        1.92        1.11     51.53 o 
   2  13   0        5.24      -36.15     47.75 o 
   3  13   0     1233.40     1302.01     38.24 o 
   4  13   0     1400.30     1285.53     52.26 o 
   5  13   0      277.30      288.34     17.92 o 
   6  13   0     1111.29     1111.74     27.47 o 
   7  13   0      141.84      121.63     21.01 o 
   8  13   0     1028.84     1056.98     47.79 o 
   9  13   0        4.64       42.54    129.76 o 
   0  14   0     2202.20     2113.13     85.40 o 
   1  14   0      554.97      530.96     20.78 o 
   2  14   0     3266.40     3234.30     85.60 o 
   3  14   0       50.02       65.33     19.01 o 
   4  14   0     1540.21     1553.81     46.90 o 
   5  14   0      905.49      950.15     29.25 o 
   6  14   0      432.13      489.60     21.16 o 
   7  14   0        0.73       59.07     64.73 o 
   8  14   0        8.99       67.68     87.23 o 
   1  15   0      199.56      144.18     52.36 o 
   2  15   0     1190.03     1174.70     33.54 o 
   3  15   0      578.64      569.94     18.51 o 
   4  15   0      630.23      612.41     41.14 o 
   5  15   0      345.42      361.40     29.09 o 
   6  15   0     1627.38     1601.97     76.05 o 
   7  15   0       15.65      -42.12     74.73 o 
   8  15   0      847.15      832.20     51.53 o 
   0  16   0     8221.57     8512.36    196.15 o 
   1  16   0      879.14      939.91     25.05 o 
   2  16   0     2738.87     2722.74    136.72 o 
   3  16   0       55.48       -9.63     55.08 o 
   4  16   0     1351.18     1470.15     57.87 o 
   5  16   0      163.51      176.54     26.87 o 
   6  16   0      280.23      215.82    107.84 o 
   7  16   0       74.28       77.20    110.75 o 
   8  16   0       21.18       95.84    120.72 o 
   1  17   0     1154.66     1137.12     28.87 o 
   2  17   0      261.55      241.25     20.67 o 
   3  17   0      339.34      372.69     18.66 o 
   4  17   0     1086.33     1084.76     34.11 o 
   5  17   0      370.34      373.52     21.60 o 
   6  17   0     1012.60     1072.61     32.91 o 
   7  17   0        9.99      -90.67     90.67 o 
   8  17   0      788.22      886.45     34.23 o 
   0  18   0     3621.60     4029.29    148.98 o 
   1  18   0      178.04      193.05     37.40 o 
   2  18   0     2433.54     2494.46     76.26 o 
   3  18   0      264.49      287.20     19.63 o 
   4  18   0     2064.79     2148.88     64.07 o 
   5  18   0      374.42      421.33    114.38 o 
   6  18   0      106.19       42.18     81.10 o 
   7  18   0       69.67      102.03     77.14 o 
   1  19   0      595.27      620.71     40.83 o 
   2  19   0       39.86      -33.76     64.79 o 
   3  19   0     1253.23     1337.11     37.76 o 
   4  19   0      431.80      444.95     22.80 o 
   5  19   0       92.70       63.00     72.93 o 
   6  19   0      718.60      850.01     32.18 o 
   7  19   0       28.19       70.76    142.64 o 
   0  20   0     4068.27     3909.40    157.29 o 
   1  20   0       14.48       -0.60     66.91 o 
   2  20   0     1235.22     1266.07     29.28 o 
   3  20   0      118.39       75.78     27.97 o 
   4  20   0      829.43      859.35     34.91 o 
   5  20   0      138.46      100.11     41.66 o 
   6  20   0       94.99      118.10     82.70 o 
   1  21   0      447.14      486.43     21.89 o 
   2  21   0      111.88       57.07     53.82 o 
   3  21   0      375.60      367.07     22.95 o 
   4  21   0      224.31      230.91     23.02 o 
   5  21   0      352.24      403.36     77.81 o 
   6  21   0      272.88      339.80     36.78 o 
   0  22   0     2366.86     2203.93     92.25 o 
   1  22   0       33.78       -4.07    176.82 o 
   2  22   0     1244.52     1271.01     36.98 o 
   3  22   0      105.51      105.89     40.83 o 
   4  22   0      384.72      346.78     38.54 o 
   5  22   0       42.41       75.58     77.94 o 
   1  23   0      505.76      526.14     25.97 o 
   2  23   0       21.62     -125.44    279.05 o 
   3  23   0      168.52      209.60     34.18 o 
   4  23   0      236.84      242.43     84.15 o 
   5  23   0       64.32       83.88    107.43 o 
   0  24   0     1023.85     1140.92     46.96 o 
   1  24   0        2.60     -114.28    189.70 o 
   2  24   0      601.24      654.89     27.58 o 
   3  24   0      229.91      242.08     34.28 o 
   4  24   0      340.05      374.46     83.74 o 
   1  25   0      273.08      340.10     24.98 o 
   2  25   0        0.22      -79.95     79.95 o 
   3  25   0      105.48      100.99     74.70 o 
   0  26   0      318.93      428.03     44.47 o 
   1  26   0        0.29      102.78     98.50 o 
  -9   0   1     2256.63     2109.81     94.12 o 
  -7   0   1     3527.55     3404.49    143.16 o 
  -5   0   1     4786.99     5136.76    127.37 o 
  -3   0   1    20036.90    21126.94    174.33 o 
  -1   0   1     1354.70     1632.12     40.31 o 
   1   0   1     3896.93     3952.61     53.61 o 
   3   0   1     4664.38     4519.44     91.63 o 
   5   0   1     5064.24     5015.00    127.37 o 
   7   0   1     2024.13     2036.46     80.62 o 
   9   0   1      968.57      925.87     44.88 o 
 -10   1   1        0.11       11.22    105.55 o 
  -9   1   1       65.22       56.10    103.06 o 
  -8   1   1       36.44       78.33     82.90 o 
  -7   1   1      522.92      548.54     24.73 o 
  -6   1   1       15.70       58.18     53.61 o 
  -5   1   1     4271.50     4359.03    116.36 o 
  -4   1   1      382.96      418.26     20.15 o 
  -3   1   1    10127.21    10892.70    129.66 o 
  -2   1   1       52.76       24.52     40.31 o 
  -1   1   1    22909.46    24717.60    116.57 o 
   0   1   1       76.09      105.34      7.27 o 
   1   1   1    30877.52    33653.84    138.80 o 
   2   1   1     1192.24     1321.49     51.32 o 
   3   1   1    16101.38    16484.08    161.03 o 
   4   1   1      290.56      286.32     20.15 o 
   5   1   1     4357.60     4242.47    120.72 o 
   6   1   1      133.79      -11.22     67.11 o 
   7   1   1     2988.26     2802.34    129.86 o 
   8   1   1      140.50       53.82     87.27 o 
   9   1   1       87.29      114.28     91.84 o 
  10   1   1       19.95      134.64    109.92 o 
 -10   2   1        7.65       89.76    100.98 o 
  -9   2   1     1719.77     1747.02     65.04 o 
  -8   2   1        0.33       78.33     85.19 o 
  -7   2   1     3474.50     3616.42    147.73 o 
  -6   2   1        4.03       87.27     51.53 o 
  -5   2   1    11970.08    12015.75    183.47 o 
  -4   2   1      420.50      447.56     20.15 o 
  -3   2   1    17042.88    17414.94    163.32 o 
  -2   2   1     5607.04     5984.50     85.19 o 
  -1   2   1     7045.90     7827.31     75.01 o 
   0   2   1     3358.30     3100.30     46.96 o 
   1   2   1     5568.30     5794.17     69.81 o 
   2   2   1     6927.46     7615.17     96.41 o 
   3   2   1     4615.79     4625.20     93.92 o 
   4   2   1     1257.15     1586.61     58.18 o 
   5   2   1     5139.06     5021.65    125.29 o 
   6   2   1        0.79       78.33     60.46 o 
   7   2   1     2223.26     2104.82     85.19 o 
   8   2   1       27.97       44.88     85.19 o 
   9   2   1      914.73      814.09     40.31 o 
  10   2   1       22.45       80.83    103.27 o 
 -10   3   1        6.68      -78.54    114.49 o 
  -9   3   1       15.40      123.42     96.41 o 
  -8   3   1        0.92      -91.84     91.84 o 
  -7   3   1      273.99      111.99     85.19 o 
  -6   3   1      117.45      154.59     17.87 o 
  -5   3   1     5101.61     5091.46    127.58 o 
  -4   3   1     1101.70     1319.41     53.82 o 
  -3   3   1    21530.49    22755.11    188.46 o 
  -2   3   1      474.01      516.13     22.44 o 
  -1   3   1    34823.49    35569.79    166.43 o 
   0   3   1       15.48       50.08     35.11 o 
   1   3   1    32527.78    32545.74    161.86 o 
   2   3   1     2098.70     2187.31     62.96 o 
   3   3   1    14005.12    14338.95    156.87 o 
   4   3   1      189.47      315.83     17.87 o 
   5   3   1     8915.81     8590.07    163.52 o 
   6   3   1      283.71      282.17     20.15 o 
   7   3   1     2283.35     2211.41     94.12 o 
   8   3   1        0.06      -94.12     94.12 o 
   9   3   1       48.83       94.12     89.76 o 
  10   3   1       27.13      -56.10    112.20 o 
 -10   4   1        0.27      116.77     92.05 o 
  -9   4   1     1983.50     1865.66     69.61 o 
  -8   4   1        0.13      -96.41     96.41 o 
  -7   4   1     4453.39     4220.65    157.08 o 
  -6   4   1        4.44      107.63     58.39 o 
  -5   4   1     6805.08     6698.44    145.86 o 
  -4   4   1        5.92       58.39     58.39 o 
  -3   4   1     7359.00     7649.24    116.98 o 
  -2   4   1      547.52      599.03     24.93 o 
  -1   4   1     2761.23     2696.37     63.37 o 
   0   4   1       25.63      -15.17     40.52 o 
   1   4   1     3921.95     4127.36     73.76 o 
   2   4   1     4319.96     4333.27     83.53 o 
   3   4   1      511.03      541.48     18.08 o 
   4   4   1       40.58       40.31     51.53 o 
   5   4   1     9544.35     9795.41    174.95 o 
   6   4   1        2.18      -33.66     62.75 o 
   7   4   1     4879.22     4641.62    161.45 o 
   8   4   1       23.36      -35.95     87.48 o 
   9   4   1      679.79      626.25     33.66 o 
  10   4   1        0.08       87.68    101.19 o 
 -10   5   1       22.58       -6.65     33.66 o 
  -9   5   1       34.18       -4.57    107.84 o 
  -8   5   1        8.37       89.76     83.11 o 
  -7   5   1      181.33      195.31     24.73 o 
  -6   5   1      358.23      336.81     22.44 o 
  -5   5   1     6353.03     6501.67    148.15 o 
  -4   5   1     1103.99     1120.15     47.17 o 
  -3   5   1    12796.13    13799.14    160.41 o 
  -2   5   1      395.89      441.33     16.00 o 
  -1   5   1    16723.39    16982.76    142.95 o 
   0   5   1      574.32      529.84     25.35 o 
   1   5   1    26178.80    26387.12    174.95 o 
   2   5   1     4630.27     4857.08     91.01 o 
   3   5   1    23165.69    23165.90    207.37 o 
   4   5   1      775.21      766.30     31.37 o 
   5   5   1     9023.85     9556.88    175.16 o 
   6   5   1      389.06      361.33     22.44 o 
   7   5   1     1784.39     1865.46     67.32 o 
   8   5   1       23.67      -40.52     89.76 o 
   9   5   1      183.42      103.27    114.49 o 
  10   5   1       96.23      123.63    132.77 o 
 -10   6   1       14.26     -101.19    128.20 o 
  -9   6   1     1757.83     1736.22     65.24 o 
  -8   6   1        9.10      105.76     87.68 o 
  -7   6   1     4121.67     4107.00    157.29 o 
  -6   6   1       27.24      -69.61     69.61 o 
  -5   6   1     7019.51     7036.29    152.93 o 
  -4   6   1       67.32       49.66     15.79 o 
  -3   6   1     3417.65     3342.99     93.09 o 
  -2   6   1     1700.13     1751.80     69.19 o 
  -1   6   1     4580.45     4386.67     86.85 o 
   0   6   1      666.50      593.01     25.14 o 
   1   6   1      237.86      318.53     14.13 o 
   2   6   1     6728.10     7200.64    114.49 o 
   3   6   1     2543.85     2618.25     88.31 o 
   4   6   1     3504.66     3735.28    110.33 o 
   5   6   1     5166.15     4933.96    134.85 o 
   6   6   1       60.11      101.19     67.53 o 
   7   6   1     2762.36     2557.78    105.55 o 
   8   6   1      117.55      121.34     87.68 o 
   9   6   1     1169.31     1131.16     38.23 o 
  10   6   1        9.39      -87.68    139.63 o 
 -10   7   1       17.82      168.93    119.47 o 
  -9   7   1        6.69     -110.33    110.33 o 
  -8   7   1      385.10      342.21     29.30 o 
  -7   7   1      513.44      526.72     29.30 o 
  -6   7   1      647.04      675.70     24.73 o 
  -5   7   1     1335.10     1380.29     56.31 o 
  -4   7   1      653.52      746.97     31.79 o 
  -3   7   1     8960.71     9481.25    148.36 o 
  -2   7   1       14.66       16.21     48.83 o 
  -1   7   1    14654.90    14411.05    155.63 o 
   0   7   1     4180.99     3491.96     82.90 o 
   1   7   1    15860.59    15333.81    159.78 o 
   2   7   1      326.61      421.79     16.21 o 
   3   7   1     4708.70     4700.83    109.08 o 
   4   7   1     2405.84     2659.59    101.60 o 
   5   7   1     4651.52     4813.45    132.98 o 
   6   7   1      617.30      623.55     31.58 o 
   7   7   1     2679.20     2804.42    114.69 o 
   8   7   1      454.06      427.61     29.30 o 
   9   7   1      220.05      177.86    108.05 o 
  10   7   1      195.13      141.91    128.41 o 
 -10   8   1       31.45      -58.59    133.19 o 
  -9   8   1     1796.72     1641.68     76.67 o 
  -8   8   1        0.11       67.74     85.61 o 
  -7   8   1     4078.03     4043.21    151.06 o 
  -6   8   1       36.15       78.96     74.39 o 
  -5   8   1     3490.74     3374.36    117.60 o 
  -4   8   1      302.61      284.04     18.08 o 
  -3   8   1     6477.89     6192.49    130.69 o 
  -2   8   1      310.08      384.39     18.70 o 
  -1   8   1       97.83       -7.27     51.53 o 
   0   8   1      540.92      515.30     24.93 o 
   1   8   1      714.88      699.60     26.39 o 
   2   8   1      796.43      728.90     34.91 o 
   3   8   1     2101.15     2028.36     84.57 o 
   4   8   1     2463.54     2496.28    102.02 o 
   5   8   1     2442.82     2387.82     92.67 o 
   6   8   1      115.75      108.25     74.39 o 
   7   8   1     2468.33     2639.65    112.62 o 
   8   8   1        0.10      110.54     83.32 o 
   9   8   1     1258.85     1028.10     45.09 o 
  -9   9   1        0.84      -22.65    108.46 o 
  -8   9   1       74.90       63.17     92.67 o 
  -7   9   1       95.87       15.79     97.24 o 
  -6   9   1      670.25      606.30     27.22 o 
  -5   9   1      999.17      927.95     47.58 o 
  -4   9   1      564.64      579.50     22.86 o 
  -3   9   1     3928.21     3812.99    110.75 o 
  -2   9   1     1239.85     1439.09     51.95 o 
  -1   9   1    17734.66    16751.08    187.21 o 
   0   9   1       90.90        9.97     52.36 o 
   1   9   1    10798.97    10118.09    150.02 o 
   2   9   1     2937.38     3243.67    100.57 o 
   3   9   1     3520.01     3329.69    105.55 o 
   4   9   1      176.73      182.02     18.28 o 
   5   9   1     1752.27     1882.49     79.37 o 
   6   9   1       15.77       74.59     72.31 o 
   7   9   1      792.79      785.83     38.44 o 
   8   9   1      148.62      142.33     27.01 o 
   9   9   1      137.99      148.98     31.58 o 
  -9  10   1     1317.29     1201.39     49.87 o 
  -8  10   1        2.75       61.09     88.31 o 
  -7  10   1     3078.00     3462.04    129.03 o 
  -6  10   1       26.97      -83.94     86.23 o 
  -5  10   1     7289.01     6882.12    173.08 o 
  -4  10   1       11.34      -64.20     64.20 o 
  -3  10   1     4367.65     4269.27    120.72 o 
  -2  10   1      166.18       78.54     61.92 o 
  -1  10   1     2332.99     2275.62     91.63 o 
   0  10   1      835.89      669.89     32.21 o 
   1  10   1        0.33       31.58     58.39 o 
   2  10   1      334.68      353.44     18.91 o 
   3  10   1     3989.58     3881.97    115.53 o 
   4  10   1       20.92       50.28     64.00 o 
   5  10   1     4092.69     4147.30    136.30 o 
   6  10   1      270.93      253.70     24.93 o 
   7  10   1     1929.99     1998.02     76.88 o 
   8  10   1        1.55      -15.79     90.38 o 
   9  10   1      883.77      873.09     38.44 o 
  -9  11   1        3.60      -54.44    115.53 o 
  -8  11   1       40.14       -4.57     95.16 o 
  -7  11   1      133.72      120.31     97.66 o 
  -6  11   1      121.21      122.80     24.93 o 
  -5  11   1       99.58      125.71     77.71 o 
  -4  11   1       47.28       80.62     64.41 o 
  -3  11   1     4918.20     4998.58    130.90 o 
  -2  11   1       99.41      136.51     16.83 o 
  -1  11   1     4645.13     3970.48    116.36 o 
   0  11   1      166.41      133.40     19.74 o 
   1  11   1    11373.71    10229.67    171.42 o 
   2  11   1      112.57      156.46     16.62 o 
   3  11   1     8145.68     8365.25    164.98 o 
   4  11   1       59.15       73.55     61.92 o 
   5  11   1     2405.67     2510.82    100.36 o 
   6  11   1        6.83      -43.22     81.87 o 
   7  11   1      197.21       56.72    104.31 o 
   8  11   1       89.90       54.44     29.50 o 
   9  11   1       98.67      142.75    117.81 o 
  -9  12   1     1078.56     1038.28     45.50 o 
  -8  12   1        0.03      147.73     95.37 o 
  -7  12   1     3082.86     2779.07    116.15 o 
  -6  12   1        9.05       20.57     22.86 o 
  -5  12   1     4471.44     4410.77    160.61 o 
  -4  12   1      215.91      257.02     20.78 o 
  -3  12   1     3012.30     2967.32    117.60 o 
  -2  12   1      413.19      404.96     19.32 o 
  -1  12   1     1559.24     1616.74     68.98 o 
   0  12   1      230.64      219.00     17.25 o 
   1  12   1      207.77      211.52     19.74 o 
   2  12   1      563.93      541.68     21.40 o 
   3  12   1      558.78      577.22     23.27 o 
   4  12   1      245.61      193.86     20.78 o 
   5  12   1     5283.64     5210.10    173.91 o 
   6  12   1       63.55      -79.79     86.64 o 
   7  12   1     2582.19     2466.98    102.23 o 
   8  12   1        1.79      -22.65    106.80 o 
   9  12   1      927.78      960.57     47.79 o 
  -9  13   1        4.51        6.86    134.43 o 
  -8  13   1       24.95        4.57     98.07 o 
  -7  13   1       20.35      -43.43     98.07 o 
  -6  13   1       32.18      -61.92     84.77 o 
  -5  13   1     1607.40     1625.26     66.91 o 
  -4  13   1      225.40      232.92     23.27 o 
  -3  13   1     2037.48     2121.44     82.90 o 
  -2  13   1       19.82       87.27     60.67 o 
  -1  13   1    10000.77     8871.20    176.61 o 
   0  13   1       44.44       39.27     58.80 o 
   1  13   1     6527.66     6138.05    145.03 o 
   2  13   1        0.08      -69.61     69.61 o 
   3  13   1     3142.06     2955.47    119.89 o 
   4  13   1      452.62      440.50     23.27 o 
   5  13   1     2807.12     2776.78    121.76 o 
   6  13   1      296.18      333.90     27.43 o 
   7  13   1      417.37      478.93     32.00 o 
   8  13   1       24.09        0.00     97.86 o 
   9  13   1       97.44       59.22    134.23 o 
  -8  14   1        0.09      -59.43    109.71 o 
  -7  14   1     2229.40     2231.36     91.63 o 
  -6  14   1       15.73       -4.57     89.76 o 
  -5  14   1     2747.83     3064.77    129.66 o 
  -4  14   1      110.91       63.17     79.58 o 
  -3  14   1     1079.11     1109.55     47.58 o 
  -2  14   1     1898.52     1901.61     82.70 o 
  -1  14   1     1261.75     1251.26     53.82 o 
   0  14   1     1365.72     1432.44     53.61 o 
   1  14   1      272.63      112.62     73.35 o 
   2  14   1     1228.60     1251.67     57.97 o 
   3  14   1     1416.02     1435.35     66.28 o 
   4  14   1      510.66      538.36     25.56 o 
   5  14   1      731.62      842.76     34.70 o 
   6  14   1       77.58       68.78     91.84 o 
   7  14   1     2122.75     2113.75     73.14 o 
   8  14   1        4.37       18.28    107.42 o 
  -8  15   1      281.07      213.18     34.49 o 
  -7  15   1      258.60      310.42     32.21 o 
  -6  15   1      237.47      212.56     27.63 o 
  -5  15   1      584.79      584.49     30.34 o 
  -4  15   1        4.22       33.04     70.65 o 
  -3  15   1     2604.61     2438.93     95.79 o 
  -2  15   1      163.27       68.57     80.62 o 
  -1  15   1     3157.89     2979.58    121.76 o 
   0  15   1        7.00      -72.93     72.93 o 
   1  15   1     4304.79     4147.30    136.51 o 
   2  15   1        1.23       26.60     70.23 o 
   4  15   1      156.67      192.20     25.76 o 
   5  15   1     1724.37     1760.73     67.32 o 
   6  15   1       55.52       34.49     96.83 o 
   7  15   1      964.71      915.90     39.06 o 
   8  15   1      361.77      210.69    137.34 o 
  -8  16   1        5.95      -64.41    128.82 o 
  -7  16   1     1155.73     1188.92     41.56 o 
  -6  16   1       45.32       60.26     92.88 o 
  -5  16   1     1133.38     1188.92     51.53 o 
  -4  16   1      453.95      407.25     30.75 o 
  -3  16   1      838.58      796.22     31.17 o 
  -2  16   1     1484.85     1529.47     60.88 o 
  -1  16   1       78.55      -84.77     84.77 o 
   0  16   1     2004.44     1972.67     77.50 o 
   1  16   1       37.59       17.04     75.22 o 
   2  16   1     1681.17     1613.63     65.66 o 
   4  16   1      259.95      292.14     25.97 o 
   5  16   1     1429.35     1410.62     55.89 o 
   6  16   1      404.55      377.33     30.13 o 
   7  16   1      822.80      857.30     39.27 o 
   8  16   1       54.11       87.27    126.33 o 
  -8  17   1      277.16      321.23     41.56 o 
  -7  17   1       17.08       -6.86    115.94 o 
  -6  17   1      180.21       65.24    102.64 o 
  -5  17   1      471.24      496.39     30.54 o 
  -4  17   1      274.31      276.14     28.47 o 
  -3  17   1     1361.96     1413.53     53.19 o 
  -2  17   1        5.73      -29.09     80.20 o 
  -1  17   1     3001.52     2681.00    127.99 o 
   0  17   1       74.92        0.00     86.85 o 
   1  17   1     1438.42     1438.47     60.46 o 
   2  17   1        5.89      -68.15     82.70 o 
   3  17   1     3138.18     2981.03    122.38 o 
   4  17   1        0.37      -23.69     87.68 o 
   5  17   1      837.95      831.95     49.24 o 
   6  17   1       61.87      -44.26    107.01 o 
   7  17   1      171.10      191.99     32.41 o 
  -7  18   1      593.07      589.47     37.19 o 
  -6  18   1       10.60      159.37    100.77 o 
  -5  18   1     1161.73     1196.40     56.72 o 
  -4  18   1      297.48      361.12     28.67 o 
  -3  18   1      935.28      883.48     46.13 o 
  -2  18   1      793.74      752.37     33.87 o 
  -1  18   1      120.02       28.88     93.92 o 
   0  18   1     1056.22     1035.16     43.22 o 
   1  18   1        3.21       -4.78     74.59 o 
   2  18   1      793.52      867.28     33.87 o 
   3  18   1      884.15      896.78     36.15 o 
   4  18   1     1017.84      937.30     52.36 o 
   5  18   1      769.32      732.43     35.32 o 
   6  18   1       91.01       86.44     30.34 o 
   7  18   1      491.04      560.18     37.19 o 
  -7  19   1       33.67       30.34    128.82 o 
  -6  19   1      273.07      275.52     33.04 o 
  -5  19   1      149.68      147.32     30.96 o 
  -4  19   1       31.74       93.71     26.39 o 
  -3  19   1     1043.72     1038.49     38.86 o 
  -2  19   1      117.11       77.34     64.65 o 
  -1  19   1     1831.07     1733.10     74.39 o 
   0  19   1       13.47       55.06     81.45 o 
   1  19   1     2658.18     2661.26    110.33 o 
   2  19   1      105.17      115.73     89.35 o 
   3  19   1     1439.02     1338.94     53.19 o 
   4  19   1       71.43       90.80     93.29 o 
   5  19   1      547.36      570.15     35.53 o 
   6  19   1      119.21       35.11    117.40 o 
   7  19   1      203.98      170.38    137.76 o 
  -6  20   1       11.27      -64.00    115.94 o 
  -5  20   1      634.72      577.63     35.74 o 
  -4  20   1      248.61       43.43    115.73 o 
  -3  20   1      751.82      763.39     33.87 o 
  -2  20   1      625.30      643.29     33.66 o 
  -1  20   1      258.65     -140.88    140.88 o 
   0  20   1      941.78     1065.71     35.74 o 
   1  20   1      153.98       -9.56    100.36 o 
   2  20   1      884.17     1007.11     38.44 o 
   3  20   1      516.70      503.25     33.87 o 
   4  20   1      107.50       76.88    103.27 o 
   5  20   1      391.09      223.36    128.41 o 
   6  20   1       63.83      -25.97    115.53 o 
  -6  21   1       35.44      185.34    118.85 o 
  -5  21   1      306.13      323.72     35.95 o 
  -4  21   1      194.75      230.22     31.58 o 
  -3  21   1      483.82      399.35     33.66 o 
  -2  21   1       93.79       14.34    100.36 o 
  -1  21   1     1650.58     1620.27     71.48 o 
   0  21   1       88.09      128.20    102.23 o 
   1  21   1     1482.18     1503.09     61.92 o 
   2  21   1      138.02      134.02    100.57 o 
   3  21   1     1163.00     1202.22     57.76 o 
   4  21   1       24.05      -52.98    101.19 o 
   5  21   1      657.85      606.30     38.23 o 
   6  21   1       60.05      104.31    127.99 o 
  -5  22   1      455.05      476.86     38.44 o 
  -4  22   1      105.80      -19.32    118.23 o 
  -3  22   1      371.35      390.63     33.45 o 
  -2  22   1      433.51      424.08     35.74 o 
  -1  22   1      114.05     -118.64    118.64 o 
   0  22   1      823.81      854.60     35.53 o 
   1  22   1       12.08      116.36     85.40 o 
   2  22   1      194.92      245.80     30.96 o 
   4  22   1      179.03      210.07    118.23 o 
   5  22   1      195.67      163.11     35.95 o 
  -5  23   1      230.38      234.38     41.14 o 
  -4  23   1       78.96      -64.83    120.10 o 
  -3  23   1      538.66      515.71     35.74 o 
  -2  23   1      176.87     -128.20    128.20 o 
  -1  23   1      515.56      508.02     35.53 o 
   0  23   1        7.24       44.88    101.40 o 
   1  23   1      780.10      887.02     37.82 o 
   2  23   1       12.63        0.00     99.73 o 
   4  23   1       71.61      197.18    110.54 o 
   5  23   1      469.33      512.80     43.43 o 
  -4  24   1      181.93      200.92     40.73 o 
  -3  24   1      208.28      233.13    133.19 o 
  -2  24   1      354.63      290.89     37.82 o 
  -1  24   1       43.71     -117.81    117.81 o 
   0  24   1      127.86      228.14     33.04 o 
   1  24   1        5.01      -18.91    106.18 o 
   2  24   1      339.61      435.72     35.53 o 
   3  24   1       75.33      104.72    119.06 o 
   4  24   1      112.62      210.69    136.51 o 
  -3  25   1      329.90      390.84     42.60 o 
  -2  25   1       30.09     -131.94    131.94 o 
  -1  25   1      452.94      542.52     37.61 o 
   0  25   1      105.85      157.08    110.33 o 
   1  25   1      510.21      568.70     37.61 o 
   2  25   1        6.62      -29.73    132.15 o 
  -1  26   1       50.91     -145.24    145.24 o 
   0  26   1      323.97      432.60     42.18 o 
   1  26   1        5.38      110.12    119.47 o 
 -10   0   2       32.86       33.66     33.66 o 
  -8   0   2       33.47      -22.44     87.27 o 
  -6   0   2        3.53       26.80     60.46 o 
  -4   0   2    20151.93    21109.90    205.70 o 
  -2   0   2      996.65      996.93     40.31 o 
   0   0   2    64029.97    57976.87    626.04 o 
   2   0   2     1870.52     1803.74     60.26 o 
   4   0   2    13907.24    15418.17    183.26 o 
   6   0   2     2697.36     2851.58    111.79 o 
   8   0   2     1668.17     1458.00     65.04 o 
  10   0   2       30.27       24.73    107.63 o 
 -10   1   2     1367.97     1358.26     56.10 o 
  -9   1   2      159.97      219.83     29.09 o 
  -8   1   2     2796.64     2538.25    107.63 o 
  -7   1   2        0.34      -29.09     73.97 o 
  -6   1   2     2829.26     2698.45    109.71 o 
  -5   1   2        2.79        0.00     15.58 o 
  -4   1   2    10825.57    10969.58    156.46 o 
  -3   1   2        6.42       -2.29     42.39 o 
  -2   1   2    23429.51    25973.02    163.32 o 
  -1   1   2     6272.79     6497.10     71.89 o 
   0   1   2     4683.51     4895.73     60.05 o 
   1   1   2     6234.06     6506.66     78.33 o 
   2   1   2     6740.93     7298.30     96.20 o 
   3   1   2        0.55      -46.96     46.96 o 
   4   1   2       23.88      181.18     15.58 o 
   5   1   2      644.09      695.44     26.80 o 
   6   1   2     2953.99     3073.49    114.07 o 
   7   1   2        0.64      -73.76     73.76 o 
   8   1   2     2028.48     1832.00     76.05 o 
   9   1   2        1.60       -4.57     89.76 o 
  10   1   2      676.20      635.19     38.23 o 
 -10   2   2      452.13      498.47     35.95 o 
  -9   2   2        2.99       31.37     96.41 o 
  -8   2   2        1.39       22.44     82.90 o 
  -7   2   2      127.91      134.43     71.68 o 
  -6   2   2      347.29      351.36     20.15 o 
  -5   2   2       29.74       17.87     17.87 o 
  -4   2   2    10908.66    11980.43    163.32 o 
  -3   2   2     2569.48     2890.02     78.33 o 
  -2   2   2     6387.70     6763.89     92.05 o 
  -1   2   2      603.96      734.71     32.00 o 
   0   2   2    23898.69    25671.73    129.45 o 
   1   2   2     2151.13     2175.88     54.02 o 
   2   2   2    44909.21    47162.71    235.21 o 
   3   2   2      165.21      188.04     13.51 o 
   4   2   2    18277.95    19300.96    208.20 o 
   5   2   2       53.03       38.02     55.89 o 
   6   2   2     1463.90     1450.31     58.18 o 
   7   2   2      314.28      362.79     24.73 o 
   8   2   2     1334.11     1342.06     53.82 o 
   9   2   2       47.96       78.54     27.01 o 
  10   2   2       22.23      -42.60    114.49 o 
 -10   3   2      812.32      813.05     40.52 o 
  -9   3   2       18.65     -100.98    100.98 o 
  -8   3   2     4531.32     4425.73    174.95 o 
  -7   3   2        0.02      -71.68     71.68 o 
  -6   3   2     4669.80     4778.75    139.01 o 
  -5   3   2        3.20      -11.22     58.18 o 
  -4   3   2    15037.91    15613.06    185.96 o 
  -3   3   2      722.40      870.60     35.95 o 
  -2   3   2    16520.34    17522.36    146.69 o 
  -1   3   2    29955.38    31053.88    165.81 o 
   0   3   2     5286.23     5073.38     73.35 o 
   1   3   2     7957.72     8303.13     95.37 o 
   2   3   2     2582.49     2641.31     69.61 o 
   3   3   2      938.64     1077.76     46.96 o 
   4   3   2     3108.47     2945.08    100.77 o 
   5   3   2      552.06      559.97     20.15 o 
   6   3   2     1736.55     1399.82     65.04 o 
   7   3   2      288.66      273.23     24.73 o 
   8   3   2     1965.63     1873.97     73.97 o 
   9   3   2       18.61      -38.23    105.34 o 
  10   3   2      764.79      808.48     38.23 o 
 -10   4   2      665.91      591.14     38.23 o 
  -9   4   2        1.36     -100.98    100.98 o 
  -8   4   2      520.74      565.37     31.37 o 
  -7   4   2      454.92      457.53     24.73 o 
  -6   4   2      227.46      242.27     20.15 o 
  -5   4   2      179.39      257.86     17.87 o 
  -4   4   2    16817.44    17804.32    201.96 o 
  -3   4   2     1484.05     1711.49     67.53 o 
  -2   4   2    34526.71    35971.01    213.81 o 
  -1   4   2     2279.68     2436.44     64.20 o 
   0   4   2    20431.19    19122.07    138.59 o 
   1   4   2    27975.69    29435.68    178.90 o 
   2   4   2    23182.85    24721.76    184.92 o 
   3   4   2     3283.51     3793.04     94.33 o 
   4   4   2    14518.71    14369.91    186.17 o 
   5   4   2        3.14       33.66     65.04 o 
   6   4   2     1506.26     1553.78     65.04 o 
   7   4   2      171.51      208.61     24.73 o 
   8   4   2      652.72      673.00     31.37 o 
   9   4   2       16.24       85.40     96.62 o 
  10   4   2       13.75       20.15    112.41 o 
 -10   5   2     1035.91     1000.88     42.80 o 
  -9   5   2       21.62      -74.18    103.27 o 
  -8   5   2     2271.14     2236.97     89.76 o 
  -7   5   2       39.12       98.90     80.83 o 
  -6   5   2     5037.85     5012.09    148.15 o 
  -5   5   2       50.43       96.62     17.87 o 
  -4   5   2    10194.33     9995.09    159.78 o 
  -3   5   2       22.00      -24.93     47.58 o 
  -2   5   2    10682.87    10753.90    128.62 o 
  -1   5   2      417.20      405.59     16.83 o 
   0   5   2     1264.12     1114.54     54.85 o 
   1   5   2      160.41      201.55     11.64 o 
   2   5   2      842.95      977.61     45.30 o 
   3   5   2       28.14       11.22     49.45 o 
   4   5   2      941.75     1035.58     42.60 o 
   5   5   2       19.65      -24.73     65.04 o 
   6   5   2     3809.47     3719.48    127.99 o 
   7   5   2       26.27       85.40     76.26 o 
   8   5   2     2038.80     2002.80     78.54 o 
   9   5   2       32.94      141.50     98.90 o 
  10   5   2      732.38      719.54     40.52 o 
 -10   6   2      297.79      209.44     35.95 o 
  -9   6   2       11.17        0.00     29.30 o 
  -8   6   2      138.42      202.38     27.01 o 
  -7   6   2      534.42      492.44     27.01 o 
  -6   6   2     1346.08     1317.75     54.02 o 
  -5   6   2        6.30      -42.80     58.59 o 
  -4   6   2     6905.37     6759.32    137.76 o 
  -3   6   2      519.88      466.05     24.93 o 
  -2   6   2    16166.93    16770.61    166.64 o 
  -1   6   2     2999.34     3162.42     78.13 o 
   0   6   2    19641.06    17618.56    160.41 o 
   1   6   2      263.57      269.28     14.13 o 
   2   6   2    17636.51    17979.06    175.78 o 
   3   6   2      410.31      402.47     18.08 o 
   4   6   2     6984.51     7588.57    146.28 o 
   5   6   2       15.31       49.45     60.67 o 
   6   6   2     2851.32     2874.44    105.55 o 
   7   6   2      541.95      528.18     27.01 o 
   8   6   2       50.76       18.08     94.33 o 
   9   6   2       33.35        4.57    105.76 o 
  10   6   2        0.57       58.59    123.84 o 
 -10   7   2      832.11      811.18     40.52 o 
  -9   7   2        3.64       92.25     99.11 o 
  -8   7   2     1524.16     1348.71     69.81 o 
  -7   7   2      104.58      123.84     81.03 o 
  -6   7   2     3380.64     3496.54    135.27 o 
  -5   7   2       91.71       60.88     60.88 o 
  -4   7   2     5220.82     5399.60    129.24 o 
  -3   7   2       77.25      182.85     16.00 o 
  -2   7   2    14276.21    14472.97    166.02 o 
  -1   7   2     1042.49      905.30     36.98 o 
   0   7   2     2416.77     2257.12     72.93 o 
   1   7   2     3430.18     3743.79     89.97 o 
   2   7   2       23.42       -2.29     50.49 o 
   3   7   2     4833.90     5542.97    120.31 o 
   4   7   2     2825.74     2725.46    101.60 o 
   5   7   2      351.34      405.59     20.36 o 
   6   7   2      719.82      666.15     27.01 o 
   7   7   2       65.90      -24.73     85.61 o 
   8   7   2     2095.54     1962.49     85.61 o 
   9   7   2        9.19      -56.31    103.47 o 
 -10   8   2       52.98      -40.52    128.62 o 
  -9   8   2        5.70       27.01     29.30 o 
  -8   8   2      102.57       81.24     94.75 o 
  -7   8   2      379.32      347.41     27.01 o 
  -6   8   2     1508.87     1476.70     70.02 o 
  -5   8   2        3.28        2.29     65.66 o 
  -4   8   2     4145.75     3865.55    118.23 o 
  -3   8   2      171.37      128.82     18.49 o 
  -2   8   2    17599.08    17474.57    190.95 o 
  -1   8   2      624.64      663.44     27.22 o 
   0   8   2    10694.23     9603.63    137.55 o 
   1   8   2     2357.54     2371.40     78.75 o 
   2   8   2    33603.83    34956.63    265.96 o 
   3   8   2     2776.96     2811.48     98.07 o 
   4   8   2     1544.85     1599.29     63.37 o 
   5   8   2       40.30       24.93     67.74 o 
   6   8   2     1774.38     1787.95     72.10 o 
   7   8   2      490.49      466.47     27.01 o 
   8   8   2      260.11      347.20     29.30 o 
   9   8   2       27.81       51.95     99.11 o 
  -9   9   2        0.02     -103.89    103.89 o 
  -8   9   2      591.35      630.20     31.58 o 
  -7   9   2       26.15       13.51     83.53 o 
  -6   9   2     3077.20     2879.22    126.75 o 
  -5   9   2        8.80       -2.29     59.01 o 
  -4   9   2     6407.18     6452.22    143.99 o 
  -3   9   2       12.38      -13.92     55.48 o 
  -2   9   2    12084.50    12508.40    173.50 o 
  -1   9   2      511.74      525.06     22.44 o 
   0   9   2     3380.26     3141.65     92.25 o 
   1   9   2     1675.94     1576.85     67.32 o 
   2   9   2      567.93      696.27     25.56 o 
   3   9   2     1942.18     2051.00     91.63 o 
   4   9   2      677.82      673.00     24.93 o 
   5   9   2        3.48      -31.79     65.66 o 
   6   9   2     2460.52     2397.17     94.96 o 
   7   9   2      231.60      205.50     27.01 o 
   8   9   2      900.36      970.75     45.09 o 
   9   9   2        4.07      -29.30     31.58 o 
  -9  10   2       88.14      -76.88    110.95 o 
  -8  10   2       10.49       36.15     27.22 o 
  -7  10   2      435.71      423.67     27.22 o 
  -6  10   2     1985.33     1929.45     81.66 o 
  -5  10   2      484.43      508.23     22.86 o 
  -4  10   2     2484.79     2432.49     98.70 o 
  -3  10   2      516.91      484.75     20.99 o 
  -2  10   2     8954.76     9088.75    158.12 o 
  -1  10   2      458.02      571.60     22.44 o 
   0  10   2     8680.29     7854.11    143.78 o 
   1  10   2      112.77      212.77     16.83 o 
   2  10   2     9033.04     7699.94    161.86 o 
   3  10   2      961.49      790.19     36.78 o 
   4  10   2     6546.61     6960.86    157.50 o 
   5  10   2     1854.70     1877.92     65.87 o 
   6  10   2     3696.85     3528.53    140.46 o 
   7  10   2       34.69      110.75     79.16 o 
   8  10   2      100.98      124.46     92.67 o 
   9  10   2      143.80      167.26     31.58 o 
  -9  11   2        0.12      104.31     95.16 o 
  -8  11   2      965.60      964.10     43.01 o 
  -7  11   2        0.00       81.66    102.23 o 
  -6  11   2     3491.51     3411.14    138.80 o 
  -5  11   2       23.73      -70.85     73.14 o 
  -4  11   2     4654.53     4680.06    140.88 o 
  -3  11   2      793.81      912.99     39.89 o 
  -2  11   2     7403.29     6726.49    159.16 o 
  -1  11   2     3737.96     3224.13    113.86 o 
   0  11   2       40.63      -36.98     59.22 o 
   1  11   2     1983.30     1785.46     77.92 o 
   2  11   2      271.83      257.44     18.91 o 
   3  11   2      310.55      254.95     18.49 o 
   4  11   2      759.30      735.75     27.43 o 
   5  11   2     1509.19     1471.71     61.50 o 
   6  11   2      775.08      824.27     31.79 o 
   7  11   2      211.45      199.47     27.22 o 
   8  11   2     1292.94     1264.35     54.44 o 
   9  11   2       70.09      174.54    108.67 o 
  -9  12   2      199.35      193.24     34.08 o 
  -8  12   2      111.26      163.73     29.50 o 
  -7  12   2       55.90       59.22     27.43 o 
  -6  12   2     1086.19     1119.73     43.43 o 
  -5  12   2      587.45      682.56     27.63 o 
  -4  12   2     2133.06     2201.02     88.31 o 
  -3  12   2       49.21       68.57     66.07 o 
  -2  12   2    11239.80    10215.96    193.86 o 
  -1  12   2      235.54      216.72     19.74 o 
   0  12   2     1624.30     1318.58     46.75 o 
   1  12   2       59.57       68.36     17.04 o 
   2  12   2    13093.27    11897.53    211.52 o 
   3  12   2       39.76      -32.62     65.24 o 
   4  12   2     2149.91     2261.07     85.19 o 
   5  12   2      204.38      285.91     25.14 o 
   6  12   2     2913.00     2742.29    125.29 o 
   7  12   2      102.88      118.23     27.22 o 
   8  12   2      332.45      335.98     34.08 o 
   9  12   2      116.75      165.81    118.02 o 
  -9  13   2       20.56       13.71    127.58 o 
  -8  13   2      832.53      820.94     36.57 o 
  -7  13   2       27.22       -4.57     93.71 o 
  -6  13   2     1831.91     1718.14     66.49 o 
  -5  13   2        4.96      101.60     78.54 o 
  -4  13   2     4929.98     5130.73    154.17 o 
  -3  13   2      524.41      556.23     23.69 o 
  -2  13   2     3053.78     2938.02    119.47 o 
  -1  13   2      426.85      267.41     22.02 o 
   0  13   2     1840.02     1658.71     68.57 o 
   1  13   2      635.38      572.02     22.02 o 
   2  13   2       11.38       40.73     64.62 o 
   3  13   2      929.75     1017.29     42.18 o 
   4  13   2     1194.38     1168.56     48.62 o 
   5  13   2      483.56      459.20     27.63 o 
   6  13   2      984.54      893.46     32.00 o 
   7  13   2      329.96      253.08     32.00 o 
   8  13   2      787.43      785.41     36.36 o 
  -8  14   2       69.41      130.28     98.28 o 
  -7  14   2      128.58      112.41     29.71 o 
  -6  14   2      465.09      476.86     29.92 o 
  -5  14   2      563.55      622.10     27.84 o 
  -4  14   2     1355.02     1310.68     58.80 o 
  -3  14   2       29.88       78.96     69.40 o 
  -2  14   2     3750.37     3597.93    134.64 o 
  -1  14   2      429.82      403.09     22.02 o 
   0  14   2     7074.37     6600.99    163.52 o 
   2  14   2     5329.36     5221.74    148.98 o 
   3  14   2        8.55      -70.65     70.65 o 
   4  14   2     4395.94     4440.07    158.12 o 
   5  14   2      418.65      403.51     27.63 o 
   6  14   2      589.56      582.41     29.71 o 
   7  14   2       40.90       68.57     29.71 o 
   8  14   2       96.94      194.07    114.07 o 
  -8  15   2      505.81      550.83     36.78 o 
  -7  15   2        6.29      158.74     87.48 o 
  -6  15   2     1546.03     1434.52     67.11 o 
  -5  15   2        0.85        9.35     86.23 o 
  -4  15   2     1700.17     1847.38     73.14 o 
  -3  15   2      484.54      485.38     26.39 o 
  -2  15   2     2333.39     2259.82     93.09 o 
  -1  15   2      264.29      129.03     80.41 o 
   0  15   2      275.04      179.94     24.31 o 
   1  15   2     1138.69     1116.82     46.34 o 
   2  15   2       18.01       55.48     77.29 o 
   3  15   2      155.44       21.40     80.62 o 
   4  15   2      628.14      607.97     28.05 o 
   5  15   2      536.56      479.56     30.13 o 
   6  15   2     1022.69     1008.36     39.06 o 
   7  15   2        6.88      -71.06    103.27 o 
   8  15   2      666.36      663.86     38.86 o 
  -8  16   2       14.98        0.00    122.18 o 
  -7  16   2      100.88      134.02     30.13 o 
  -6  16   2       49.14      -30.13     93.09 o 
  -5  16   2      510.72      520.70     30.54 o 
  -4  16   2     1735.29     1776.53     68.78 o 
  -3  16   2       24.07      -43.43     82.07 o 
  -2  16   2     2683.48     2434.98     99.94 o 
  -1  16   2      860.54      719.96     29.09 o 
   0  16   2     4924.24     4902.38    157.29 o 
   1  16   2      453.21      412.86     24.31 o 
   2  16   2     2932.50     2955.27    118.85 o 
   3  16   2       20.79       19.12     23.89 o 
   4  16   2     1368.35     1499.55     63.37 o 
   5  16   2      395.88      358.42     30.34 o 
   6  16   2      987.33      971.17     39.27 o 
   7  16   2       40.93       57.56     32.21 o 
   8  16   2       74.02       34.49    130.90 o 
  -8  17   2      491.89      522.57     41.56 o 
  -7  17   2        0.44      -78.96    113.86 o 
  -6  17   2      618.96      714.97     35.11 o 
  -5  17   2       68.82        0.00    103.68 o 
  -4  17   2     1483.61     1432.23     69.19 o 
  -3  17   2      151.54      179.52     26.60 o 
  -2  17   2      413.52      376.29     29.09 o 
  -1  17   2      353.46      350.11     26.60 o 
   0  17   2      674.12      436.55     31.37 o 
   1  17   2      421.65      454.83     26.60 o 
   2  17   2       60.40       90.18     80.41 o 
   3  17   2      495.40      481.01     28.67 o 
   4  17   2       80.55      120.51     87.48 o 
   5  17   2      403.20      390.63     30.34 o 
   6  17   2      552.16      520.28     34.91 o 
   7  17   2       67.54     -117.81    117.81 o 
  -7  18   2      210.84      270.53     34.91 o 
  -6  18   2       63.04        0.00    105.76 o 
  -5  18   2      414.52      440.91     30.75 o 
  -4  18   2     1091.70     1035.99     40.73 o 
  -3  18   2      172.68      141.29     26.80 o 
  -2  18   2     1621.05     1718.76     62.75 o 
  -1  18   2      148.60      -16.83     91.42 o 
   0  18   2     4014.52     4091.00    158.54 o 
   1  18   2       36.50       62.75     84.36 o 
   2  18   2     1553.68     1421.01     77.50 o 
   3  18   2      192.88      199.47     26.39 o 
   4  18   2     2454.62     2247.56     99.73 o 
   5  18   2       93.46       80.00     98.70 o 
   6  18   2      332.51      359.25     32.62 o 
   7  18   2       54.04       83.53    111.37 o 
  -7  19   2        6.71      -35.11    124.25 o 
  -6  19   2      645.89      733.88     37.82 o 
  -5  19   2        1.35       42.80     92.88 o 
  -4  19   2      891.34      869.77     40.93 o 
  -3  19   2      516.06      499.51     31.58 o 
  -2  19   2      658.69      669.47     31.37 o 
  -1  19   2      169.52      177.24     26.39 o 
   0  19   2      223.38      105.34     31.17 o 
   1  19   2      279.58      278.63     28.88 o 
   2  19   2       27.93       50.70     82.07 o 
   3  19   2      520.67      511.76     31.37 o 
   4  19   2      247.84      200.30    111.99 o 
   5  19   2      414.61      349.49     33.04 o 
   6  19   2      351.44      346.99     35.11 o 
   7  19   2      126.51      125.92    125.92 o 
  -6  20   2        2.89     -125.71    125.71 o 
  -5  20   2      241.96      193.86    112.41 o 
  -4  20   2      694.99      573.68     43.63 o 
  -3  20   2      488.53      535.87     31.37 o 
  -2  20   2     1163.91     1103.32     45.50 o 
  -1  20   2       61.59       33.45     93.09 o 
   0  20   2     2871.69     2623.02    114.49 o 
   1  20   2       42.39      131.53     83.74 o 
   2  20   2     1583.88     1570.82     67.32 o 
   3  20   2        7.68      -58.18     84.77 o 
   4  20   2     1286.27     1242.74     62.33 o 
   5  20   2      143.06       75.84    118.64 o 
   6  20   2      355.63      404.96     37.61 o 
  -6  21   2      285.36      254.95    135.89 o 
  -5  21   2       48.43      175.37    108.05 o 
  -4  21   2      580.76      624.80     36.36 o 
  -3  21   2       66.63      120.31     96.20 o 
  -2  21   2      408.45      365.69     33.45 o 
  -1  21   2      402.42      390.00     30.96 o 
   0  21   2      389.15      223.36     35.74 o 
   1  21   2      147.86      -76.26    107.21 o 
   2  21   2       31.18       52.78     93.50 o 
   3  21   2      710.13      814.92     36.15 o 
   4  21   2      111.01      105.76    105.76 o 
   5  21   2      273.30      297.75     35.74 o 
   6  21   2      232.76      345.33     37.82 o 
  -5  22   2      210.47      277.60     36.15 o 
  -4  22   2      234.50      197.60    113.24 o 
  -3  22   2      228.94      253.91     31.17 o 
  -2  22   2      661.73      604.64     35.74 o 
  -1  22   2      274.04       73.55    113.86 o 
   0  22   2     1646.25     1629.21     68.78 o 
   1  22   2       39.32      -80.83    104.51 o 
   2  22   2      880.68      880.99     35.74 o 
   3  22   2       94.61      -16.83    112.82 o 
   4  22   2      587.28      649.73     38.65 o 
   5  22   2        6.57      -22.80     87.02 o 
  -5  23   2       13.44       96.62    123.21 o 
  -4  23   2      316.20      273.65     38.44 o 
  -3  23   2       94.26       85.81     33.45 o 
  -2  23   2      175.10     -137.55    137.55 o 
  -1  23   2      249.74      243.31     35.53 o 
   0  23   2       64.74      -56.72    118.02 o 
   1  23   2      598.22      676.95     35.53 o 
   2  23   2        0.93     -114.07    114.07 o 
   3  23   2       88.27       23.89    117.19 o 
   4  23   2      100.28       88.93     33.66 o 
  -4  24   2      199.23      193.65     40.73 o 
  -3  24   2      329.23      368.40     35.74 o 
  -2  24   2      505.23      446.73     37.82 o 
  -1  24   2       80.46      103.68    113.03 o 
   0  24   2      527.64      614.20     35.32 o 
   1  24   2       24.70     -118.02    118.02 o 
   2  24   2      392.99      431.35     35.53 o 
   3  24   2      100.07      -97.66    119.06 o 
   4  24   2      425.97      464.81     43.22 o 
  -3  25   2       66.38      -87.68    139.63 o 
  -2  25   2       91.30      -14.13    146.07 o 
  -1  25   2      441.86      504.70     37.61 o 
   0  25   2       58.10       18.70    119.68 o 
   1  25   2       93.39      129.24    115.32 o 
   2  25   2       17.63     -134.64    134.64 o 
   3  25   2      179.68      227.94    130.49 o 
  -1  26   2       13.57      -72.52    145.03 o 
   0  26   2      304.93      411.61     39.69 o 
   1  26   2       24.46       -7.06    126.54 o 
  -9   0   3     1936.57     1874.39     80.62 o 
  -7   0   3     3617.42     3529.57    138.80 o 
  -5   0   3    10773.97    10904.96    176.61 o 
  -3   0   3     8511.96     8960.75    120.72 o 
  -1   0   3    19990.03    22548.16    140.88 o 
   1   0   3    18886.52    18615.91    147.52 o 
   3   0   3      432.36      563.09     20.15 o 
   5   0   3       84.93        6.65     58.18 o 
   7   0   3      263.25      308.76     24.52 o 
   9   0   3     1062.79     1062.59     51.53 o 
 -10   1   3       40.05      107.84    107.84 o 
  -9   1   3      611.02      625.63     31.37 o 
  -8   1   3       18.84      -60.46     89.55 o 
  -7   1   3      140.05      114.07     82.90 o 
  -6   1   3      526.26      532.54     22.44 o 
  -5   1   3      171.70       49.24     60.46 o 
  -4   1   3     1020.35     1098.12     46.96 o 
  -3   1   3     1643.42     1717.52     67.11 o 
  -2   1   3     3611.34     4042.38     78.33 o 
  -1   1   3    10002.21    14056.99    112.82 o 
   0   1   3      718.43      755.70     34.08 o 
   1   1   3     9265.54     8566.18    102.85 o 
   2   1   3     4816.18     4914.43     87.27 o 
   3   1   3    24280.25    24457.05    205.70 o 
   4   1   3      180.10      127.37     17.87 o 
   5   1   3     4234.89     4181.59    123.01 o 
   6   1   3       83.27      100.57     67.11 o 
   7   1   3     2102.44     2074.69     80.62 o 
   8   1   3        0.26      134.43     87.27 o 
   9   1   3      396.04      405.80     31.37 o 
  10   1   3       40.11     -100.98    116.77 o 
 -10   2   3       40.12      139.21    105.55 o 
  -9   2   3     1679.05     1628.38     65.04 o 
  -8   2   3      124.50      103.06     26.80 o 
  -7   2   3     5913.66     5775.89    179.11 o 
  -6   2   3       78.21       87.27     17.87 o 
  -5   2   3    11001.20    11127.70    176.82 o 
  -4   2   3       19.56      134.23     15.58 o 
  -3   2   3    20508.24    21978.64    188.04 o 
  -2   2   3       30.07       49.45     11.22 o 
  -1   2   3      643.21      718.51     30.13 o 
   0   2   3    10316.07    11248.84    103.27 o 
   1   2   3      655.84      624.80     27.01 o 
   2   2   3     1914.19     2066.38     64.83 o 
   3   2   3     1159.94     1447.82     53.61 o 
   4   2   3      131.79       44.67     58.18 o 
   5   2   3      188.39      188.04     17.87 o 
   6   2   3       63.16      -44.67     71.68 o 
   7   2   3     1079.84     1005.24     40.31 o 
   8   2   3        7.86      -96.41     96.41 o 
   9   2   3     1441.89     1567.50     60.46 o 
  10   2   3        0.94       83.11     96.62 o 
 -10   3   3        9.67      163.94    105.55 o 
  -9   3   3       92.57       98.70    100.98 o 
  -8   3   3       52.41      147.94     85.19 o 
  -7   3   3       57.83      111.99     76.26 o 
  -6   3   3       85.05      111.99     65.04 o 
  -5   3   3      533.18      604.85     20.15 o 
  -4   3   3     5207.24     5477.73    118.85 o 
  -3   3   3     1083.53     1080.04     40.52 o 
  -2   3   3     2743.91     3312.44     74.59 o 
  -1   3   3     3083.04     3052.09     68.57 o 
   0   3   3     6056.92     5985.33     86.23 o 
   1   3   3    23092.76    23972.09    167.47 o 
   2   3   3     1061.55     1299.88     53.82 o 
   3   3   3    45964.73    47189.72    291.31 o 
   4   3   3      127.07       49.24     60.46 o 
   5   3   3    13224.41    13178.91    206.12 o 
   6   3   3       82.50      103.06     67.11 o 
   7   3   3     1631.85     1756.37     65.04 o 
   8   3   3        9.68        4.57     94.12 o 
   9   3   3      100.70      152.51     98.70 o 
  10   3   3       84.67       38.23    112.20 o 
 -10   4   3        8.25       31.37    103.47 o 
  -9   4   3     2817.48     2382.41    105.55 o 
  -8   4   3        2.96      -27.01     92.05 o 
  -7   4   3     5476.42     4957.65    168.30 o 
  -6   4   3      213.82      188.46     20.15 o 
  -5   4   3    15336.41    15477.80    215.47 o 
  -4   4   3       19.62       -2.29     56.10 o 
  -3   4   3     9230.91     9903.25    135.27 o 
  -2   4   3       83.16       70.85     13.71 o 
  -1   4   3    32710.65    34304.82    202.79 o 
   0   4   3      130.09       46.13     43.84 o 
   1   4   3     4189.04     4718.91     84.57 o 
   2   4   3     2463.35     2634.45     74.39 o 
   3   4   3        7.45        0.00     51.74 o 
   4   4   3      373.90      345.33     17.87 o 
   5   4   3     2373.72     2430.41    100.98 o 
   6   4   3       67.12        6.65     73.97 o 
   7   4   3     3233.17     3067.26    123.42 o 
   8   4   3       10.09      -42.60     85.19 o 
   9   4   3     1083.52     1160.46     42.60 o 
  10   4   3       35.19      179.73    112.41 o 
 -10   5   3        3.05      141.71    112.41 o 
  -9   5   3      367.89      364.03     33.66 o 
  -8   5   3        6.40       44.88     89.76 o 
  -7   5   3       49.71      141.50     85.40 o 
  -6   5   3        8.08       35.95     67.32 o 
  -5   5   3      741.64      836.11     33.66 o 
  -4   5   3      160.65       65.24     62.96 o 
  -3   5   3     2323.09     2294.94     81.66 o 
  -2   5   3      790.46      862.08     36.78 o 
  -1   5   3     9765.60     9478.54    119.89 o 
   0   5   3      139.90      110.54     12.26 o 
   1   5   3    31066.87    31099.17    207.57 o 
   2   5   3       75.93       72.52     45.30 o 
   3   5   3    29058.75    30214.03    247.67 o 
   4   5   3      243.92      242.48     17.87 o 
   5   5   3    11209.07    11287.90    201.96 o 
   6   5   3      168.21      199.89     22.44 o 
   7   5   3     1632.05     1595.96     58.39 o 
   8   5   3        0.08        8.93     89.76 o 
   9   5   3      237.53      328.09     31.37 o 
  10   5   3        6.45      -65.24    123.63 o 
 -10   6   3        9.24      139.63    114.90 o 
  -9   6   3     1719.17     1700.89     78.75 o 
  -8   6   3      234.72      258.69     27.01 o 
  -7   6   3     8186.71     7600.83    204.66 o 
  -6   6   3     1178.05     1243.98     51.74 o 
  -5   6   3    13327.42    13410.80    209.44 o 
  -4   6   3      682.30      738.87     31.58 o 
  -3   6   3    25227.06    26705.86    234.58 o 
  -2   6   3      389.68      463.35     20.99 o 
  -1   6   3       36.70       32.21     49.45 o 
   0   6   3        6.63       37.19     44.47 o 
   1   6   3      635.34      633.11     30.34 o 
   2   6   3       91.60        9.14     47.79 o 
   3   6   3     1184.78     1490.62     67.74 o 
   4   6   3      252.82      270.12     18.08 o 
   5   6   3      229.85      263.05     20.15 o 
   6   6   3      146.92      152.72     22.44 o 
   7   6   3     1318.90     1233.80     49.45 o 
   8   6   3       48.12       47.17     92.25 o 
   9   6   3     1246.59     1074.85     56.31 o 
 -10   7   3        1.36       20.36    110.54 o 
  -9   7   3      287.60      324.35     31.58 o 
  -8   7   3       71.55       56.31     87.89 o 
  -7   7   3      204.64      232.09     27.01 o 
  -6   7   3      340.43      392.08     24.73 o 
  -5   7   3      393.06      433.64     22.65 o 
  -4   7   3      477.46      417.43     20.36 o 
  -3   7   3     3542.50     3592.32    100.77 o 
  -2   7   3      180.03      171.63     14.13 o 
  -1   7   3     4619.52     4260.55     97.03 o 
   0   7   3      124.90      129.45     14.96 o 
   1   7   3    16546.19    16012.00    169.13 o 
   2   7   3      292.21      295.46     16.00 o 
   3   7   3    15435.63    15362.69    192.61 o 
   4   7   3       46.20      -20.36     58.59 o 
   5   7   3     5873.42     5857.76    155.42 o 
   6   7   3       94.25      121.55     72.10 o 
   7   7   3     1827.02     1793.77     72.10 o 
   8   7   3       63.62      -54.02    105.76 o 
   9   7   3      522.59      533.58     35.95 o 
 -10   8   3        5.20      185.13    103.89 o 
  -9   8   3      844.69      773.78     42.80 o 
  -8   8   3        5.27      -11.22     24.73 o 
  -7   8   3     3201.49     3375.81    139.84 o 
  -6   8   3     1226.11     1323.77     51.95 o 
  -5   8   3     8843.30     9294.45    183.47 o 
  -4   8   3     1971.22     2085.08     86.64 o 
  -3   8   3     7539.17     7691.21    145.45 o 
  -2   8   3     2739.26     2862.39     97.24 o 
  -1   8   3    10152.86     9274.30    142.75 o 
   0   8   3       12.36        7.48     50.08 o 
   1   8   3       16.50      -52.15     52.15 o 
   2   8   3      816.78      740.12     29.92 o 
   3   8   3      100.96       88.72     59.22 o 
   4   8   3      160.58      142.54     18.08 o 
   5   8   3      418.84      390.42     22.65 o 
   6   8   3      165.00      148.77     83.32 o 
   7   8   3      758.19      797.88     36.15 o 
   8   8   3      173.08      137.55     29.30 o 
   9   8   3      887.18      883.69     38.23 o 
  -9   9   3      125.66      178.48     31.58 o 
  -8   9   3       23.24      -79.16    101.60 o 
  -7   9   3        1.35      -13.51     79.16 o 
  -6   9   3      853.04      853.98     34.08 o 
  -5   9   3      225.94      209.24     20.36 o 
  -4   9   3       65.80       27.43     64.20 o 
  -3   9   3     2028.54     1935.27     81.24 o 
  -2   9   3      164.71      184.30     19.12 o 
  -1   9   3     6055.34     5392.53    119.89 o 
   0   9   3      184.17      189.50     17.45 o 
   1   9   3    12163.71    11387.84    164.77 o 
   2   9   3      191.01      134.64     18.49 o 
   3   9   3     6113.27     5831.16    139.63 o 
   4   9   3      337.06      351.98     20.36 o 
   5   9   3     3405.25     3611.44    133.60 o 
   6   9   3       13.68       15.79     76.88 o 
   7   9   3     1210.03     1295.72     51.95 o 
   8   9   3       11.70       92.46     90.38 o 
   9   9   3      282.52      151.26    119.68 o 
  -9  10   3     1233.94     1235.88     56.52 o 
  -8  10   3       20.39        9.14     27.22 o 
  -7  10   3     1960.54     2042.07     83.94 o 
  -6  10   3      102.60       93.09     84.15 o 
  -5  10   3     2955.49     2984.77    120.93 o 
  -4  10   3     1088.98     1139.26     41.35 o 
  -3  10   3    11023.05    10562.12    184.92 o 
  -2  10   3       28.07      -45.71     65.04 o 
  -1  10   3      182.19      114.28     64.62 o 
   0  10   3     4711.96     4706.65    121.55 o 
   1  10   3     1124.53      976.15     40.93 o 
   2  10   3      558.56      544.39     25.76 o 
   3  10   3      284.31      250.58     18.49 o 
   4  10   3      406.17      435.51     25.14 o 
   5  10   3      297.57      240.61     24.93 o 
   6  10   3     1173.41     1113.91     54.44 o 
   7  10   3      948.24      947.69     40.73 o 
   8  10   3       35.93      -31.58     94.96 o 
   9  10   3      378.98      235.21    128.82 o 
  -9  11   3       52.04      -61.30    118.02 o 
  -8  11   3       38.27      -99.94     99.94 o 
  -7  11   3      137.09      -63.58    102.23 o 
  -6  11   3        9.92       11.43     75.22 o 
  -5  11   3      277.11      275.10     22.86 o 
  -4  11   3     1132.90     1113.29     46.34 o 
  -3  11   3     3501.11     3131.67    120.10 o 
  -2  11   3     1373.88     1282.63     62.96 o 
  -1  11   3     6127.85     4960.97    146.07 o 
   0  11   3     1076.11      943.74     46.96 o 
   1  11   3    14540.98    12995.86    203.21 o 
   2  11   3        9.72      -32.83     56.52 o 
   3  11   3     7426.85     7105.27    164.15 o 
   4  11   3       30.67       43.43     66.28 o 
   5  11   3     3439.96     3385.37    143.37 o 
   6  11   3       89.35      113.45     24.93 o 
   7  11   3      327.29      378.58     29.50 o 
   8  11   3       26.06      -34.08    104.31 o 
   9  11   3      326.78      147.32    129.24 o 
  -9  12   3      905.09      954.96     40.93 o 
  -8  12   3       11.37       88.72     95.58 o 
  -7  12   3     1848.19     1894.13     75.22 o 
  -6  12   3        3.24       70.85     84.57 o 
  -5  12   3     3024.91     2974.38    124.25 o 
  -4  12   3      123.44       53.61     74.59 o 
  -3  12   3     2407.04     2130.17     94.96 o 
  -2  12   3     1366.61     1458.00     60.88 o 
  -1  12   3     4336.14     3424.44    137.97 o 
   0  12   3     1407.86     1436.80     59.01 o 
   1  12   3      227.39       72.93     70.44 o 
   2  12   3     1739.44     1659.34     71.06 o 
   3  12   3        9.36        9.35     65.04 o 
   4  12   3      344.42      303.57     23.06 o 
   5  12   3     1434.38     1478.15     57.14 o 
   6  12   3       48.47       18.28     84.15 o 
   7  12   3      582.51      529.43     31.79 o 
   8  12   3        2.78      -11.43    108.88 o 
   9  12   3      377.50      217.96    134.02 o 
  -9  13   3       31.79       -6.86    125.29 o 
  -8  13   3       73.75       91.22    102.64 o 
  -7  13   3       30.43      109.71     95.99 o 
  -6  13   3      528.47      493.89     29.92 o 
  -5  13   3     1541.22     1388.18     67.11 o 
  -4  13   3       58.98      -79.58     79.58 o 
  -3  13   3     1858.74     1761.36     69.19 o 
  -2  13   3      938.66      896.78     36.78 o 
  -1  13   3     4279.48     3729.04    134.85 o 
   0  13   3        4.55       22.02     61.30 o 
   1  13   3    10600.31    10009.84    197.81 o 
   2  13   3       83.06       73.76     19.12 o 
   3  13   3     6247.71     5956.45    161.24 o 
   4  13   3      767.95      692.95     27.63 o 
   5  13   3     3839.18     3951.37    151.26 o 
   6  13   3      137.94       77.71     27.43 o 
   7  13   3     1133.51     1082.12     43.22 o 
   8  13   3        6.61       40.93    102.44 o 
  -8  14   3        1.15       48.00    100.77 o 
  -7  14   3     1825.84     1882.08     78.13 o 
  -6  14   3       43.20       43.84     25.35 o 
  -5  14   3     4408.94     4256.39    167.47 o 
  -4  14   3      118.70      117.81     84.77 o 
  -3  14   3     3640.20     3417.37    134.43 o 
  -2  14   3       48.43        0.00     78.75 o 
  -1  14   3     1007.70      -34.28    124.67 o 
   0  14   3     1478.82     1457.17     61.09 o 
   1  14   3      699.54      644.74     27.01 o 
   2  14   3      555.50      538.36     31.17 o 
   3  14   3        6.29      -23.48     75.22 o 
   4  14   3      629.09      645.37     27.84 o 
   5  14   3       12.67      -20.78     82.90 o 
   6  14   3       58.72      -48.21     93.92 o 
   7  14   3      888.53      628.33     36.57 o 
   8  14   3       11.74      134.64    111.79 o 
  -8  15   3      169.10      151.68     34.49 o 
  -7  15   3       18.05      110.54    115.32 o 
  -6  15   3      236.94      266.58     30.13 o 
  -5  15   3       81.84       -9.35     91.22 o 
  -4  15   3      178.59       85.40     85.40 o 
  -3  15   3     1974.24     1893.71     74.80 o 
  -2  15   3      116.75      141.91     75.84 o 
  -1  15   3     3637.32     3270.47    136.30 o 
   0  15   3      161.39      124.05     75.42 o 
   1  15   3     6715.53     6719.63    175.78 o 
   2  15   3      109.07      122.59     21.61 o 
   3  15   3     4257.57     4372.75    160.82 o 
   4  15   3      232.99      198.43     25.76 o 
   5  15   3     3662.73     3923.11    143.37 o 
   6  15   3       30.65      -92.05     92.05 o 
   7  15   3     1215.05     1031.63     45.92 o 
   8  15   3      207.13      -89.35    125.92 o 
  -8  16   3        5.37       -9.14     34.49 o 
  -7  16   3     1461.70     1078.59     46.34 o 
  -6  16   3        8.89      -46.54    102.44 o 
  -5  16   3     2369.46     2407.97     84.57 o 
  -4  16   3       33.40       54.85     85.81 o 
  -3  16   3     3521.51     3475.96    140.67 o 
  -2  16   3     1446.78     1541.94     60.88 o 
  -1  16   3     1128.21     -159.99    159.99 o 
   0  16   3      291.51      290.69     24.31 o 
   1  16   3       90.91      133.60     82.70 o 
   2  16   3      305.14      340.55     24.10 o 
   3  16   3       15.64       64.20     83.11 o 
   4  16   3      110.64      154.80     86.85 o 
   5  16   3      356.80      353.23     32.62 o 
   6  16   3      572.68      545.01     32.41 o 
   7  16   3      161.04      119.68     34.49 o 
   8  16   3       86.98       73.55    128.62 o 
  -8  17   3      246.85      280.09     36.98 o 
  -7  17   3       24.23      193.03    111.58 o 
  -6  17   3      604.37      604.02     35.11 o 
  -5  17   3      410.69      430.31     30.75 o 
  -4  17   3      232.57      234.58     28.67 o 
  -3  17   3      437.16      360.50     29.30 o 
  -2  17   3      119.41      133.40     92.25 o 
  -1  17   3     2863.53     2529.73    103.89 o 
   0  17   3       16.28       82.07     72.31 o 
   1  17   3     2871.34     2781.98    111.37 o 
   2  17   3      106.96        7.27     87.27 o 
   3  17   3     5091.32     4928.35    178.90 o 
   4  17   3        7.72        9.35     84.77 o 
   5  17   3     1160.95     1123.26     58.39 o 
   6  17   3       46.24        7.06    115.94 o 
   7  17   3      395.82      427.41     36.98 o 
  -7  18   3      552.26      481.43     37.40 o 
  -6  18   3        9.11      -96.41    127.16 o 
  -5  18   3     1432.13     1458.83     68.98 o 
  -4  18   3      235.27      271.78     28.88 o 
  -3  18   3     1465.75     1555.24     60.88 o 
  -2  18   3      312.82      357.59     26.60 o 
  -1  18   3      584.02     -108.25    129.86 o 
   0  18   3      852.10      961.19     31.17 o 
   1  18   3       95.88       55.48     82.07 o 
   2  18   3      129.73      109.29     26.80 o 
   3  18   3      191.61       14.34    100.77 o 
   4  18   3      610.48      611.08     33.24 o 
   5  18   3      273.23      175.99    114.90 o 
   6  18   3      104.33       53.61    109.50 o 
   7  18   3      198.97       97.45    127.58 o 
  -7  19   3       11.47      -39.89    103.27 o 
  -6  19   3      336.89      328.71     33.04 o 
  -5  19   3       18.72        0.00    102.64 o 
  -4  19   3       97.29       77.29     96.62 o 
  -3  19   3      374.23      344.08     29.09 o 
  -2  19   3      182.84      149.19     26.39 o 
  -1  19   3      998.17      936.47     45.50 o 
   0  19   3      393.41      378.37     28.67 o 
   1  19   3     2440.07     2535.13    105.76 o 
   2  19   3       77.43       31.37     89.35 o 
   3  19   3     1994.15     2092.35     77.09 o 
   4  19   3      135.85      135.68     28.47 o 
   5  19   3      944.45      877.04     40.10 o 
   6  19   3       68.19      173.29    107.63 o 
  -6  20   3        1.79     -116.36    116.36 o 
  -5  20   3      515.84      225.44    131.94 o 
  -4  20   3        0.66       55.89     99.53 o 
  -3  20   3     1018.62     1064.05     36.15 o 
  -2  20   3      195.47      175.37     21.61 o 
  -1  20   3      388.95     -136.10    136.10 o 
   0  20   3      348.96      386.47     28.67 o 
   1  20   3        8.65      -91.01     95.79 o 
   2  20   3      497.97      546.46     31.37 o 
   3  20   3       86.96      -99.11    108.88 o 
   4  20   3       78.42      107.63     31.17 o 
   5  20   3       71.17       89.97    106.59 o 
   6  20   3      201.54      195.11    115.32 o 
  -6  21   3       87.97      -21.40    131.32 o 
  -5  21   3      164.69      139.84    125.29 o 
  -4  21   3      274.04       99.32    130.69 o 
  -3  21   3      145.91      132.15    108.05 o 
  -2  21   3      238.63      203.00     30.96 o 
  -1  21   3      849.09      827.38     42.80 o 
   0  21   3      259.02       99.73    107.01 o 
   1  21   3      742.61      810.97     33.45 o 
   2  21   3        4.82      -31.17     95.99 o 
   3  21   3     1122.63     1039.94     50.70 o 
   4  21   3        3.77     -112.82    127.16 o 
   5  21   3      651.01      656.38     38.02 o 
   6  21   3      113.19      165.39    115.73 o 
  -5  22   3      787.54      801.20     41.14 o 
  -4  22   3        0.72      -36.15    108.46 o 
  -3  22   3      362.22       12.05    126.95 o 
  -2  22   3      175.37      109.50    116.57 o 
  -1  22   3      235.97     -135.06    135.06 o 
   0  22   3      464.38      532.96     33.24 o 
   1  22   3        2.12      -85.61     99.73 o 
   2  22   3      116.53       95.58    102.64 o 
   3  22   3        6.69     -134.64    134.64 o 
   4  22   3      225.05      190.33    115.73 o 
   5  22   3       28.82       21.40    112.20 o 
  -5  23   3       44.95     -137.55    137.55 o 
  -4  23   3      239.75       71.89    129.66 o 
  -3  23   3      191.57      185.96     35.74 o 
  -2  23   3      206.63       66.28    132.77 o 
  -1  23   3      242.47      184.30    113.45 o 
   0  23   3       44.89     -127.58    132.15 o 
   1  23   3      649.07      514.05     37.82 o 
   2  23   3       12.98     -107.21    119.06 o 
   3  23   3      955.56     1067.58     47.79 o 
   4  23   3       81.93      -26.39    125.08 o 
  -4  24   3       56.35      109.92    121.76 o 
  -3  24   3      509.39      631.86     40.31 o 
  -2  24   3      192.42      -94.54    132.36 o 
  -1  24   3      164.25      195.31     35.32 o 
   0  24   3      166.98      244.77     33.04 o 
   1  24   3       56.44       23.69    115.73 o 
   2  24   3      316.16      434.05     35.53 o 
   3  24   3       11.12     -128.82    128.82 o 
  -3  25   3       80.49      -35.53    144.41 o 
  -2  25   3       71.92      159.99    115.32 o 
  -1  25   3      300.45      213.60    131.53 o 
   0  25   3      153.55       70.44    119.68 o 
   1  25   3      395.03      423.46     37.61 o 
   2  25   3        2.25        7.06    125.29 o 
   0  26   3      202.26      205.91    128.62 o 
 -10   0   4      221.51      224.40    123.42 o 
  -8   0   4       52.69        8.93     85.19 o 
  -6   0   4      520.80      550.20     24.52 o 
  -4   0   4     6756.48     7001.17    131.94 o 
  -2   0   4    10104.23    10923.45    125.08 o 
   0   0   4    31438.46    30326.23    196.77 o 
   2   0   4     3757.52     3605.00     84.98 o 
   4   0   4    11992.40    11783.46    183.26 o 
   6   0   4     2797.30     2853.87    118.64 o 
   8   0   4     1709.83     1654.97     60.46 o 
  10   0   4      278.44       27.01    136.93 o 
 -10   1   4     1094.43      906.76     51.53 o 
  -9   1   4      260.38      199.47     29.09 o 
  -8   1   4     4044.25     3819.22    150.02 o 
  -7   1   4       68.16      125.29     76.05 o 
  -6   1   4     6983.21     6810.43    161.03 o 
  -5   1   4       11.86      -58.18     58.18 o 
  -4   1   4    12651.22    13354.49    172.25 o 
  -3   1   4        4.77      -44.67     44.67 o 
  -2   1   4     4120.98     4531.70     84.98 o 
  -1   1   4      164.06      215.47     13.71 o 
   0   1   4    29697.51    29387.27    198.85 o 
   1   1   4     1191.31     1214.48     51.53 o 
   2   1   4      417.88      402.47     15.58 o 
   3   1   4      446.34      435.92     20.15 o 
   4   1   4       69.64       38.02     55.89 o 
   5   1   4       79.30       80.41     60.46 o 
   6   1   4     1895.91     2042.28     80.62 o 
   7   1   4       58.95       20.15     84.98 o 
   8   1   4     1434.70     1312.55     53.82 o 
   9   1   4        5.33      -96.41    123.21 o 
  10   1   4      843.72      783.33     40.31 o 
 -10   2   4      651.27      637.68     38.23 o 
  -9   2   4        0.19       62.75     94.12 o 
  -8   2   4      153.72      123.21     94.12 o 
  -7   2   4       10.43      118.64     78.33 o 
  -6   2   4      441.68      483.51     22.44 o 
  -5   2   4       14.52       29.09     55.89 o 
  -4   2   4     1406.60     1358.89     60.46 o 
  -3   2   4      541.76      633.94     26.80 o 
  -2   2   4     5797.10     6500.42    101.19 o 
  -1   2   4     1933.04     1955.63     63.17 o 
   0   2   4    36001.50    39079.41    210.48 o 
   1   2   4      112.45      105.55     11.22 o 
   2   2   4     5855.90     6001.54    105.14 o 
   3   2   4      992.26     1069.45     46.96 o 
   4   2   4     7032.79     6365.78    143.16 o 
   5   2   4       22.77       31.37     17.87 o 
   6   2   4     2702.03     2754.97    125.29 o 
   7   2   4       41.72      114.28     80.62 o 
   8   2   4     1691.03     1586.20     78.33 o 
   9   2   4        3.16       24.73    116.57 o 
  10   2   4      306.79      395.20     38.23 o 
 -10   3   4      305.41      316.66     35.95 o 
  -9   3   4       27.13       51.53    103.27 o 
  -8   3   4     4921.82     4556.63    177.24 o 
  -7   3   4       45.20       51.53     76.26 o 
  -6   3   4     5031.72     4755.48    143.37 o 
  -5   3   4      644.32      685.68     33.66 o 
  -4   3   4    11082.62    11398.65    166.02 o 
  -3   3   4       97.86      101.19     13.51 o 
  -2   3   4    13692.73    14680.34    147.52 o 
  -1   3   4     1892.16     2064.30     67.53 o 
   0   3   4    11728.08    12091.60    125.08 o 
   1   3   4      397.40      314.16     13.51 o 
   2   3   4     1086.23     1153.39     49.45 o 
   3   3   4     1976.58     2153.02     85.19 o 
   4   3   4      269.20      306.89     17.87 o 
   5   3   4      116.54       96.20     62.75 o 
   6   3   4     1041.30     1025.81     42.60 o 
   7   3   4      498.57      492.86     26.80 o 
   8   3   4     1325.79     1268.71     56.10 o 
   9   3   4        0.08       49.45    107.63 o 
  10   3   4      833.83      848.99     40.52 o 
 -10   4   4      858.69      818.24     40.52 o 
  -9   4   4       14.67        0.00    116.77 o 
  -8   4   4      997.46      969.51     40.31 o 
  -7   4   4      374.81      367.98     24.73 o 
  -6   4   4      147.02      197.39     22.44 o 
  -5   4   4      163.42      210.90     17.87 o 
  -4   4   4      166.56       58.39     62.96 o 
  -3   4   4     3703.24     4466.87    101.60 o 
  -2   4   4     8893.62     9264.53    123.84 o 
  -1   4   4      105.76        9.77     46.75 o 
   0   4   4     8322.69     8959.72    115.11 o 
   1   4   4      102.60      161.65     13.71 o 
   2   4   4     5251.36     5253.74    103.68 o 
   3   4   4      101.36      103.27     58.39 o 
   4   4   4    13790.43    13059.02    195.11 o 
   5   4   4      301.59      304.81     20.15 o 
   6   4   4     3310.82     3234.94    132.36 o 
   7   4   4       41.77       69.61     78.54 o 
   8   4   4     1289.28     1278.48     58.39 o 
   9   4   4       34.30       15.79     33.66 o 
 -10   5   4      387.72      366.73     35.95 o 
  -9   5   4        6.99      166.43    105.55 o 
  -8   5   4     1595.57     1586.20     62.96 o 
  -7   5   4      171.88      130.28     87.68 o 
  -6   5   4     8644.54     8734.90    186.38 o 
  -5   5   4      118.14      155.21     18.08 o 
  -4   5   4    13317.35    13365.71    187.00 o 
  -3   5   4      223.86      215.68     18.08 o 
  -2   5   4    20240.22    21929.60    192.20 o 
  -1   5   4     4580.55     5142.37     99.32 o 
   0   5   4    16072.94    15832.27    155.21 o 
   1   5   4     3408.67     3856.41     84.98 o 
   2   5   4     1789.35     1850.29     72.31 o 
   3   5   4     1070.80     1230.89     51.74 o 
   4   5   4      773.14      799.54     31.37 o 
   5   5   4       96.44      103.27     65.04 o 
   6   5   4     2075.26     2179.62     78.54 o 
   7   5   4        4.33       94.33     71.89 o 
   8   5   4     1305.92     1093.34     53.82 o 
   9   5   4       97.91      195.52    105.55 o 
 -10   6   4      390.58      387.30     35.95 o 
  -9   6   4        1.72      137.34    112.41 o 
  -8   6   4      458.17      479.14     31.58 o 
  -7   6   4      217.81      218.17     27.01 o 
  -6   6   4      538.42      540.02     24.73 o 
  -5   6   4       84.80      139.63     18.08 o 
  -4   6   4      779.54      850.65     31.58 o 
  -3   6   4     1819.54     2249.43     86.85 o 
  -2   6   4     4858.92     4891.58    105.34 o 
  -1   6   4      521.95      526.52     20.15 o 
   0   6   4    11038.41     9719.78    146.69 o 
   1   6   4     3934.52     3336.13     97.24 o 
   2   6   4    24956.62    21233.95    236.45 o 
   3   6   4      416.48      376.91     20.36 o 
   4   6   4     9842.21     8990.26    173.29 o 
   5   6   4      358.49      319.15     22.44 o 
   6   6   4     4413.00     3914.80    148.36 o 
   7   6   4      112.49      107.84     92.05 o 
   8   6   4      452.95      472.08     31.37 o 
   9   6   4       36.78       98.90    107.84 o 
 -10   7   4      487.66      441.95     38.23 o 
  -9   7   4        1.38      -96.83    114.90 o 
  -8   7   4     2326.56     2029.60     90.18 o 
  -7   7   4      338.76      162.28    101.40 o 
  -6   7   4     5609.77     5723.11    166.85 o 
  -5   7   4      425.70      427.20     22.65 o 
  -4   7   4     9759.74     9321.25    170.38 o 
  -3   7   4      485.51      489.74     20.78 o 
  -2   7   4    12778.13    12723.87    165.81 o 
  -1   7   4      382.82      405.80     17.66 o 
   0   7   4     6334.71     5426.82    123.01 o 
   1   7   4      832.09      631.03     23.27 o 
   2   7   4     1229.51     1108.72     45.71 o 
   3   7   4     1694.52     1757.83     72.52 o 
   4   7   4      117.03      178.28     18.08 o 
   5   7   4        8.09       85.61     65.24 o 
   6   7   4      299.94      297.13     24.73 o 
   7   7   4      180.73      189.08     24.73 o 
   8   7   4     1556.34     1563.97     60.67 o 
   9   7   4       21.89      159.78     94.54 o 
  -9   8   4        0.18      -85.81    103.89 o 
  -8   8   4      213.48      227.94     29.30 o 
  -7   8   4       82.05      121.97     88.10 o 
  -6   8   4      913.68      831.75     36.15 o 
  -5   8   4       57.87       61.30     67.94 o 
  -4   8   4     1526.29     1399.20     59.43 o 
  -3   8   4      192.92      201.34     18.49 o 
  -2   8   4    11878.37    12119.44    172.04 o 
  -1   8   4       42.53       14.96     55.27 o 
   0   8   4     5303.68     4673.61    118.85 o 
   1   8   4     1173.35     1086.49     54.23 o 
   2   8   4    10850.88     9018.31    172.46 o 
   3   8   4      641.33      686.92     29.50 o 
   4   8   4     6518.04     6452.01    156.04 o 
   5   8   4      299.41      103.89     76.67 o 
   6   8   4     3785.30     3985.24    151.06 o 
   7   8   4      295.86      331.20     27.01 o 
   8   8   4      479.38      464.18     31.58 o 
   9   8   4        0.36       65.45    101.40 o 
  -9   9   4        1.22      -99.53    103.89 o 
  -8   9   4     1136.41     1096.25     45.30 o 
  -7   9   4       95.05      -29.50     83.74 o 
  -6   9   4     6730.54     6274.15    185.96 o 
  -5   9   4      263.07      241.23     22.86 o 
  -4   9   4     4077.24     4003.52    123.84 o 
  -3   9   4      104.25      100.36     18.70 o 
  -2   9   4    14308.27    13921.52    192.82 o 
  -1   9   4      805.77      931.27     42.39 o 
   0   9   4     2763.60     2256.29     89.55 o 
   1   9   4      437.74      436.96     21.40 o 
   2   9   4     1029.94     1106.02     48.62 o 
   3   9   4      123.17      102.85     59.43 o 
   4   9   4       67.42       81.66     68.15 o 
   5   9   4        7.40      117.60     65.66 o 
   6   9   4      110.02      101.60     24.93 o 
   7   9   4        0.33      -49.66     88.10 o 
   8   9   4      378.53      200.92    117.40 o 
   9   9   4        1.71      -60.88    112.82 o 
  -9  10   4       46.84       90.59    113.24 o 
  -8  10   4       16.36       77.09     92.88 o 
  -7  10   4      270.04      337.85     27.22 o 
  -6  10   4      109.79      -77.29     93.29 o 
  -5  10   4        8.31       13.71     73.14 o 
  -4  10   4     1709.60     1674.71     66.91 o 
  -3  10   4       49.60      -68.15     68.15 o 
  -2  10   4     6690.31     6454.92    145.45 o 
  -1  10   4      154.19        4.99     67.11 o 
   0  10   4     8042.95     7044.60    158.95 o 
   1  10   4        4.21       14.34     57.35 o 
   2  10   4    17008.34    16831.28    221.29 o 
   3  10   4      344.03      358.01     20.57 o 
   4  10   4     3073.68     3022.38    120.72 o 
   5  10   4       26.51       49.87     70.23 o 
   6  10   4     1935.81     1996.36     90.59 o 
   7  10   4        4.77       43.01     83.74 o 
   8  10   4      352.09      343.67     36.15 o 
   9  10   4       39.15      -18.08    110.75 o 
  -9  11   4        0.25     -120.31    120.31 o 
  -8  11   4      968.05      974.08     45.50 o 
  -7  11   4       33.19       -4.57     91.01 o 
  -6  11   4     2806.19     2827.07    102.64 o 
  -5  11   4      222.11      225.03     22.86 o 
  -4  11   4     7017.73     6884.61    164.77 o 
  -3  11   4      391.18      442.57     21.40 o 
  -2  11   4    11103.31    10213.05    187.83 o 
  -1  11   4      250.72      264.71     19.74 o 
   0  11   4     3837.92     3415.50    113.66 o 
   1  11   4      862.83      880.58     40.93 o 
   2  11   4     1349.48     1366.57     58.59 o 
   4  11   4       40.73       59.43     64.00 o 
   5  11   4       30.02       63.79     22.86 o 
   6  11   4        8.59      -72.52     88.51 o 
   7  11   4      120.61       -9.14     95.16 o 
   8  11   4      576.25      620.64     38.44 o 
   9  11   4       62.03       97.45    113.24 o 
  -9  12   4      122.11       95.58    118.23 o 
  -8  12   4      180.15       97.86    123.01 o 
  -7  12   4       26.52       43.43     98.07 o 
  -6  12   4      270.50      235.83     27.43 o 
  -5  12   4     2122.47     2165.70     92.25 o 
  -4  12   4      292.50      305.85     23.27 o 
  -3  12   4     1420.19     1555.65     57.14 o 
  -2  12   4     7280.71     7090.52    169.34 o 
  -1  12   4     1192.11     1283.88     49.24 o 
   0  12   4     4003.21     3703.90    118.23 o 
   1  12   4       12.91      -43.63     62.96 o 
   2  12   4     7604.13     7507.95    169.76 o 
   3  12   4        0.08        9.35     65.04 o 
   4  12   4     3951.06     4061.91    144.62 o 
   5  12   4      112.87      109.50     84.57 o 
   6  12   4     1800.96     1758.86     77.29 o 
   7  12   4       18.30       20.36     93.09 o 
   8  12   4      246.63      279.26     34.08 o 
  -9  13   4      122.57        6.86    118.64 o 
  -8  13   4      718.95      883.69     41.14 o 
  -7  13   4       20.77     -107.63    107.63 o 
  -6  13   4     3032.49     3125.65    114.90 o 
  -5  13   4      540.77      496.18     27.84 o 
  -4  13   4     3625.64     3507.76    140.88 o 
  -3  13   4      169.18       52.78     79.16 o 
  -2  13   4     9898.21     9480.83    199.68 o 
  -1  13   4      592.96      564.33     22.02 o 
   0  13   4     1683.82     1598.04     71.06 o 
   1  13   4     3989.20     3856.83    131.32 o 
   2  13   4     1593.90     1648.95     61.71 o 
   3  13   4      789.37      841.93     34.91 o 
   4  13   4       62.00      -18.49     80.83 o 
   5  13   4      976.21      914.24     43.63 o 
   6  13   4      189.74      114.07     27.43 o 
   7  13   4      160.38      120.72     29.50 o 
   8  13   4      347.50      343.67     36.36 o 
  -8  14   4      132.07       77.92    121.34 o 
  -7  14   4      304.21      284.87     32.21 o 
  -6  14   4       74.52       92.46     92.46 o 
  -5  14   4     1100.47     1056.15     46.54 o 
  -4  14   4      905.87      801.41     35.53 o 
  -3  14   4     1361.18     1530.51     55.48 o 
  -2  14   4     1505.24     1382.99     56.52 o 
  -1  14   4     1205.46      818.66     34.28 o 
   0  14   4     2480.82     2541.57    109.92 o 
   1  14   4      169.70       87.89     75.63 o 
   2  14   4     6444.13     6451.80    171.63 o 
   3  14   4      133.54      114.90     23.48 o 
   4  14   4     3656.94     3648.01    146.07 o 
   5  14   4      171.96       92.05     87.48 o 
   6  14   4      809.75      840.47     36.57 o 
   7  14   4        9.59       61.71    114.28 o 
   8  14   4      277.56      280.50     36.57 o 
  -8  15   4      669.81      666.77     39.06 o 
  -7  15   4       19.71       36.98    117.60 o 
  -6  15   4     1931.67     1864.21     67.32 o 
  -5  15   4       15.02       30.54     91.42 o 
  -4  15   4     3887.19     4041.96    149.81 o 
  -3  15   4        9.78      -12.05     84.77 o 
  -2  15   4     2273.72     2183.78     85.61 o 
  -1  15   4        2.96     -107.01    107.01 o 
   0  15   4     3108.94     3263.61    131.32 o 
   1  15   4     1124.76     1099.58     46.34 o 
   2  15   4      514.53      431.35     28.67 o 
   3  15   4      889.93      895.95     35.32 o 
   4  15   4        0.19      -88.51     88.51 o 
   5  15   4      765.56      778.55     32.41 o 
   6  15   4      176.73      170.17     29.92 o 
   7  15   4      140.94      158.12     32.00 o 
   8  15   4      492.09      528.39     38.86 o 
  -8  16   4       28.85       78.54    122.38 o 
  -7  16   4       58.85       27.84     32.41 o 
  -6  16   4        0.55       25.76    100.36 o 
  -5  16   4     1210.45     1240.04     54.23 o 
  -4  16   4     1020.09      939.38     45.50 o 
  -3  16   4       15.84      124.25     85.19 o 
  -2  16   4     1458.28     1507.24     60.88 o 
  -1  16   4      191.64       94.54     84.77 o 
   0  16   4     2776.71     2495.03    116.36 o 
   1  16   4        0.71       -4.78     80.20 o 
   2  16   4     3273.17     3209.59    127.58 o 
   3  16   4        0.07      -37.82     80.62 o 
   4  16   4     2904.12     2764.94    128.82 o 
   5  16   4      148.00       88.10     97.45 o 
   6  16   4     1153.76     1207.00     46.13 o 
   7  16   4       45.27      200.09    110.33 o 
  -7  17   4        5.53       11.64    114.07 o 
  -6  17   4     1266.08     1313.80     56.31 o 
  -5  17   4       67.14       -9.56    104.31 o 
  -4  17   4     3219.91     2822.91    129.66 o 
  -3  17   4       38.16       17.04     85.61 o 
  -2  17   4     2931.80     2887.74    121.14 o 
  -1  17   4      113.00       -4.78     86.85 o 
   0  17   4     1116.84     1020.83     40.93 o 
   1  17   4      581.70      588.85     29.09 o 
   2  17   4       41.87      -87.06     87.06 o 
   3  17   4      271.01      304.81     28.67 o 
   4  17   4       48.87      136.51     94.12 o 
   5  17   4      342.54      326.42     32.62 o 
   6  17   4      344.19      401.02     36.98 o 
   7  17   4       65.73       80.83     32.41 o 
  -7  18   4       97.76      173.29    112.41 o 
  -6  18   4        0.74       96.62    120.31 o 
  -5  18   4      241.70      250.17     30.96 o 
  -4  18   4      237.01      185.96     31.37 o 
  -3  18   4       96.28      153.34     82.70 o 
  -2  18   4      973.73      837.98     33.87 o 
  -1  18   4       30.68      -96.20     96.20 o 
   0  18   4     3403.45     3517.31    153.97 o 
   1  18   4       73.32       21.82     91.63 o 
   2  18   4     1753.71     1823.69     70.44 o 
   3  18   4       11.58      -78.96     95.58 o 
   4  18   4     1642.95     1576.85     68.57 o 
   5  18   4       42.63       70.23    100.77 o 
   6  18   4      493.54      523.82     37.19 o 
   7  18   4       80.44     -127.58    127.58 o 
  -7  19   4        0.86       16.41     33.04 o 
  -6  19   4      697.48      699.18     38.02 o 
  -5  19   4        0.54      -12.05     33.45 o 
  -4  19   4     1402.68     1382.37     58.18 o 
  -3  19   4       12.62      -24.31     92.05 o 
  -2  19   4     1248.63     1190.58     52.98 o 
  -1  19   4      336.49      390.42     28.67 o 
   0  19   4     1041.01     1094.59     40.73 o 
   1  19   4       60.60      137.14     26.39 o 
   2  19   4       56.17       48.41     94.33 o 
   3  19   4      246.38      302.74     28.88 o 
   4  19   4        0.65     -104.51    104.51 o 
   5  19   4      189.00       44.67    120.10 o 
   6  19   4       39.28      -11.64    107.63 o 
  -6  20   4        6.41       78.54    111.99 o 
  -5  20   4      405.74      139.42    134.64 o 
  -4  20   4      198.89      196.77    107.01 o 
  -3  20   4      347.46      359.25     31.37 o 
  -2  20   4      285.79      206.12     31.17 o 
  -1  20   4       23.89      -90.59     90.59 o 
   0  20   4     1596.90     1579.76     71.68 o 
   1  20   4        0.89      -21.61     26.39 o 
   2  20   4     1112.60     1146.95     40.93 o 
   3  20   4       11.69       16.83     89.35 o 
   4  20   4      948.84      937.30     40.52 o 
   5  20   4       47.04       68.57    106.38 o 
   6  20   4      280.30      206.74    129.24 o 
  -6  21   4      405.69      442.78     38.23 o 
  -5  21   4       12.01      -65.24    111.16 o 
  -4  21   4      933.39      645.99     43.63 o 
  -3  21   4        2.13       93.71     98.49 o 
  -2  21   4      512.50      458.36     35.74 o 
  -1  21   4      205.33      -30.96    109.29 o 
   0  21   4      720.60      711.03     35.74 o 
   1  21   4      646.67      782.92     38.23 o 
   2  21   4      118.51        9.56    105.55 o 
   3  21   4      427.50      214.85    125.50 o 
   4  21   4        0.04      158.12     98.28 o 
   5  21   4      101.13      147.32    121.14 o 
  -5  22   4      402.35      259.52    150.43 o 
  -4  22   4       24.05      -93.92    118.02 o 
  -3  22   4      425.13      322.89     38.23 o 
  -2  22   4      310.67      211.73     35.74 o 
  -1  22   4      218.29      149.19     33.24 o 
   0  22   4      607.98      599.45     35.53 o 
   1  22   4       83.44      -99.94    107.01 o 
   2  22   4      584.83      514.05     38.23 o 
   3  22   4       27.19      -60.05    108.25 o 
   4  22   4      571.26      661.37     38.44 o 
   5  22   4       10.85     -109.71    116.77 o 
  -4  23   4      489.07      539.61     38.44 o 
  -3  23   4        0.67       19.12    109.71 o 
  -2  23   4      267.20      191.99    130.28 o 
  -1  23   4      284.16       51.95    134.64 o 
   0  23   4      203.28       25.97    132.36 o 
   1  23   4      441.58      182.43    127.99 o 
   2  23   4      106.94       19.12    116.77 o 
   3  23   4      372.45      421.59     38.23 o 
   4  23   4        1.85       -7.27    115.53 o 
  -4  24   4       51.49      -14.34    121.76 o 
  -3  24   4      251.87      332.45     35.53 o 
  -2  24   4      142.17     -113.24    122.80 o 
  -1  24   4       55.50      -56.52    120.10 o 
   0  24   4      409.12      409.74     35.32 o 
   1  24   4      109.15       96.83     35.53 o 
   2  24   4      258.36      268.24     40.31 o 
   3  24   4        4.42       88.31    114.49 o 
  -2  25   4      209.98      211.73     37.61 o 
  -1  25   4      143.98       -7.06    129.03 o 
   0  25   4      143.75      178.48    133.81 o 
   1  25   4      124.21        7.06    124.88 o 
   2  25   4       13.40       40.31    120.72 o 
  -9   0   5     1405.63     1367.61     56.10 o 
  -7   0   5     3018.14     3111.10    125.29 o 
  -5   0   5    14445.98    15714.67    214.64 o 
  -3   0   5    23139.96    24632.21    212.35 o 
  -1   0   5     4001.52     4434.87     82.70 o 
   1   0   5     4730.45     4115.10     93.92 o 
   3   0   5      336.80      232.51     17.87 o 
   5   0   5      698.39      755.70     31.37 o 
   7   0   5       36.71       69.40     80.62 o 
   9   0   5      848.54      883.28     42.60 o 
 -10   1   5       35.73     -127.99    127.99 o 
  -9   1   5     1097.74      908.00     42.60 o 
  -8   1   5        3.67        4.57     89.55 o 
  -7   1   5     1690.26     1665.36     80.62 o 
  -6   1   5      418.45      407.25     24.52 o 
  -5   1   5     1665.21     2375.35     91.63 o 
  -4   1   5      358.98      317.49     17.87 o 
  -3   1   5      163.49      216.92     15.58 o 
  -2   1   5     2378.66     2406.73     73.97 o 
  -1   1   5     5144.72     5332.07     91.84 o 
   0   1   5     1840.56     1784.42     65.24 o 
   1   1   5     8511.87     7487.38    116.36 o 
   2   1   5     2096.76     1869.20     73.76 o 
   3   1   5    23520.32    21115.10    230.22 o 
   4   1   5      150.45      163.32     17.87 o 
   5   1   5     8496.43     8625.19    178.90 o 
   6   1   5        2.18      -31.37     71.68 o 
   7   1   5     3758.20     3863.27    150.02 o 
   8   1   5        8.59       42.60     89.55 o 
   9   1   5      636.52      614.41     35.95 o 
 -10   2   5        1.59     -114.49    123.42 o 
  -9   2   5     1578.12     1608.02     58.39 o 
  -8   2   5       19.91      111.99     82.90 o 
  -7   2   5     4978.73     5157.74    165.81 o 
  -6   2   5       69.79       -2.29     67.11 o 
  -5   2   5     9858.49    10261.67    176.82 o 
  -3   2   5     5143.15     5349.52    109.92 o 
  -2   2   5      331.67      468.55     20.36 o 
  -1   2   5    15661.23    16784.32    155.63 o 
   0   2   5      651.45      721.62     41.14 o 
   1   2   5       12.41      -40.31     42.60 o 
   2   2   5      248.63      208.20     13.51 o 
   3   2   5      588.97      563.92     24.52 o 
   4   2   5       92.44       64.83     58.18 o 
   5   2   5      159.67      199.05     20.15 o 
   6   2   5       25.37      114.07     67.11 o 
   7   2   5      396.52      394.16     26.80 o 
   8   2   5        9.72       46.96     91.84 o 
   9   2   5      813.46      796.22     38.02 o 
 -10   3   5       28.99      114.49    127.99 o 
  -9   3   5      628.68      715.80     38.23 o 
  -8   3   5      301.08      192.82    103.06 o 
  -7   3   5     1191.47     1078.17     51.53 o 
  -6   3   5        3.73      -24.73     69.40 o 
  -5   3   5       78.83      105.34     58.18 o 
  -4   3   5        2.45      -27.01     56.10 o 
  -3   3   5      229.57      152.93     15.79 o 
  -2   3   5     2536.84     2839.74     79.58 o 
  -1   3   5    13283.14    13697.95    147.73 o 
   0   3   5     3549.56     3688.52     83.94 o 
   1   3   5    17132.83    15895.23    171.42 o 
   2   3   5      776.34      673.00     29.09 o 
   3   3   5    11898.76    10192.06    170.17 o 
   4   3   5      708.54      707.70     29.09 o 
   5   3   5     6688.02     6787.99    161.24 o 
   6   3   5       27.64       80.62     71.68 o 
   7   3   5     2742.09     2587.49    120.93 o 
   8   3   5       13.88      -38.02     98.70 o 
   9   3   5      239.12      179.52    123.42 o 
 -10   4   5        2.60       33.66     31.37 o 
  -9   4   5     2059.14     1967.27     80.83 o 
  -8   4   5        5.32      -96.62     96.62 o 
  -7   4   5     3558.61     3502.98    141.29 o 
  -6   4   5      126.28      132.36     71.89 o 
  -5   4   5     7482.69     7657.55    157.08 o 
  -4   4   5       80.30       65.24     58.39 o 
  -3   4   5     8319.11     8847.31    142.33 o 
  -2   4   5      577.53      688.38     32.21 o 
  -1   4   5     7046.51     7304.95    117.60 o 
   0   4   5     2247.31     2525.78     78.13 o 
   1   4   5     3404.50     2733.56     86.44 o 
   2   4   5     1465.50     1422.47     58.59 o 
   3   4   5        1.36        0.00     58.39 o 
   4   4   5      106.42      132.36     17.87 o 
   5   4   5      220.84      262.22     22.44 o 
   6   4   5        1.37       -8.93     22.44 o 
   7   4   5      475.97      423.67     29.09 o 
   8   4   5       24.25       69.61     89.76 o 
   9   4   5      500.07      496.18     35.95 o 
 -10   5   5        5.30     -101.19    116.98 o 
  -9   5   5      992.16      953.09     49.45 o 
  -8   5   5      107.62      116.77     89.97 o 
  -7   5   5      162.96      253.91     27.01 o 
  -6   5   5       17.32       71.89     71.89 o 
  -5   5   5      219.92      233.96     20.15 o 
  -4   5   5      500.15      534.62     22.65 o 
  -3   5   5     5970.57     6601.82    127.37 o 
  -2   5   5       33.87       -2.29     51.32 o 
  -1   5   5     7611.56     8006.63    126.33 o 
   0   5   5     1772.40     1856.73     76.67 o 
   1   5   5    13622.20    11721.12    169.34 o 
   2   5   5      522.66      521.95     22.65 o 
   3   5   5    11823.74    10365.14    182.22 o 
   4   5   5      939.38     1008.36     38.23 o 
   5   5   5     8574.81     8299.80    179.52 o 
   6   5   5        3.75      -83.11     83.11 o 
   7   5   5     2112.64     2212.87     89.76 o 
   8   5   5        3.15        0.00     92.05 o 
   9   5   5      393.71      404.34     35.95 o 
 -10   6   5       30.90       58.59    112.62 o 
  -9   6   5     1357.71     1354.94     56.31 o 
  -8   6   5       60.50       29.30    101.19 o 
  -7   6   5     5439.92     4824.05    166.43 o 
  -6   6   5      587.67      610.04     24.73 o 
  -5   6   5     4644.70     4814.70    139.84 o 
  -4   6   5       12.22      -61.09     61.09 o 
  -3   6   5     6786.18     6797.96    137.34 o 
  -2   6   5     3526.59     4047.99    103.89 o 
  -1   6   5    12816.22    12228.52    159.58 o 
   0   6   5       61.28       45.92     53.19 o 
   1   6   5     8447.04     7085.95    143.16 o 
   2   6   5     2080.86     1784.42     88.51 o 
   3   6   5     2064.49     2068.67     85.81 o 
   4   6   5     1004.89     1120.56     42.80 o 
   5   6   5        4.80       38.23     71.89 o 
   6   6   5       11.92       80.83     74.18 o 
   7   6   5      543.29      615.65     31.37 o 
   8   6   5       16.11      -31.37     89.97 o 
   9   6   5      507.72      488.08     35.95 o 
 -10   7   5        0.08       20.36    121.76 o 
  -9   7   5      824.33      876.83     40.52 o 
  -8   7   5      337.28      292.97     29.30 o 
  -7   7   5     2552.91     2477.16     96.83 o 
  -6   7   5      278.57      309.18     24.73 o 
  -5   7   5        0.46       51.95     67.94 o 
  -4   7   5      917.22     1019.37     38.65 o 
  -3   7   5     2314.05     2773.67     99.11 o 
  -2   7   5      938.51      954.13     40.52 o 
  -1   7   5    16127.50    15976.89    189.08 o 
   0   7   5      358.77      317.07     17.04 o 
   1   7   5    16537.98    13970.56    200.09 o 
   2   7   5      180.65      120.93     66.07 o 
   3   7   5    11812.31    11030.46    178.90 o 
   4   7   5     1004.76     1019.37     40.52 o 
   5   7   5     6922.54     7004.71    173.29 o 
   6   7   5        0.85       94.54     76.46 o 
   7   7   5     2233.69     2371.82    101.19 o 
   8   7   5        1.83       47.17     89.97 o 
   9   7   5      614.51      618.98     40.52 o 
  -9   8   5      500.80      532.75     36.15 o 
  -8   8   5       17.96       24.73     94.75 o 
  -7   8   5     3381.95     3132.71    117.40 o 
  -6   8   5      170.51      171.83     24.93 o 
  -5   8   5     6863.52     6947.98    170.17 o 
  -4   8   5       35.15      -57.14     66.28 o 
  -3   8   5    11063.98    11628.87    181.18 o 
  -2   8   5       20.96      -65.04     65.04 o 
  -1   8   5     9632.69     9181.83    158.12 o 
   0   8   5      311.01      360.71     19.53 o 
   1   8   5     8471.27     7604.36    157.08 o 
   2   8   5     1329.97     1468.80     57.35 o 
   3   8   5      190.50      106.80     65.87 o 
   4   8   5      179.86      217.13     20.36 o 
   5   8   5       14.72       47.37     72.10 o 
   6   8   5       80.81      -36.15     90.18 o 
   7   8   5      103.57       81.03     92.46 o 
   8   8   5       23.72       87.89    101.40 o 
   9   8   5      451.30      421.59     38.23 o 
  -9   9   5      475.67      445.48     36.15 o 
  -8   9   5        8.54      -45.30     97.24 o 
  -7   9   5      708.81      670.09     31.79 o 
  -6   9   5     1849.20     1662.87     79.37 o 
  -5   9   5     2025.18     1977.87     68.36 o 
  -4   9   5     1044.91     1062.38     39.06 o 
  -3   9   5     4180.56     4276.13    124.05 o 
  -2   9   5       72.81       67.94     19.32 o 
  -1   9   5     5147.45     4727.22    127.37 o 
   0   9   5      521.42      522.57     22.23 o 
   1   9   5    10466.99     9354.71    179.52 o 
   2   9   5       76.42       99.32     64.62 o 
   3   9   5     7313.56     7486.13    159.78 o 
   4   9   5      336.19      340.14     20.36 o 
   5   9   5     5639.25     5472.53    164.98 o 
   6   9   5        5.13       76.88     74.59 o 
   7   9   5     1258.39     1388.18     54.23 o 
   8   9   5       19.61      142.12    101.60 o 
   9   9   5      506.15      568.90     38.44 o 
  -9  10   5     1114.90     1026.23     43.01 o 
  -8  10   5       13.34       36.36     88.31 o 
  -7  10   5     2580.08     2485.27     95.37 o 
  -6  10   5      360.16      352.81     27.22 o 
  -5  10   5     1090.96     1221.96     48.00 o 
  -4  10   5      245.18      228.97     20.78 o 
  -3  10   5     5563.02     5855.89    146.28 o 
  -2  10   5      415.75      390.84     22.02 o 
  -1  10   5     4174.68     4313.94    124.25 o 
   0  10   5      368.18      401.22     22.23 o 
   1  10   5     5560.35     5904.30    140.46 o 
   2  10   5      664.34      775.85     25.56 o 
   3  10   5     1284.83     1333.95     50.49 o 
   4  10   5      130.50      120.72     72.93 o 
   5  10   5       42.61      124.67     77.09 o 
   6  10   5        9.69      -92.88     92.88 o 
   7  10   5      199.17       97.24    104.10 o 
   8  10   5       16.95     -104.10    117.60 o 
   9  10   5      156.37       27.22    126.54 o 
  -9  11   5      262.62      317.90     38.65 o 
  -8  11   5       29.54      136.30    104.51 o 
  -7  11   5      166.35      173.08     29.50 o 
  -6  11   5       54.92      -25.14     86.85 o 
  -5  11   5      178.59      220.66     23.06 o 
  -4  11   5     1893.85     1954.59     74.39 o 
  -3  11   5      113.47       83.32     73.76 o 
  -2  11   5      576.53      535.66     27.01 o 
  -1  11   5     4485.74     4195.72    131.11 o 
   0  11   5      497.98      447.56     22.23 o 
   1  11   5     6484.29     5853.81    150.85 o 
   2  11   5      106.61       86.44     67.74 o 
   3  11   5     4294.74     4131.93    133.60 o 
   4  11   5       48.59       13.71     70.85 o 
   5  11   5     3120.56     3022.17    141.08 o 
   6  11   5       51.25       74.80     83.94 o 
   7  11   5      570.57      629.99     31.79 o 
   8  11   5       50.00     -120.10    120.10 o 
  -9  12   5      748.00      714.56     47.79 o 
  -8  12   5       20.57      -50.08    109.29 o 
  -7  12   5     2569.90     2521.00    105.14 o 
  -6  12   5       35.62      -94.12     94.12 o 
  -5  12   5     1598.58     1597.00     69.40 o 
  -4  12   5      159.67       86.64     77.29 o 
  -3  12   5     2450.96     2252.14    100.57 o 
  -2  12   5        0.71       54.44     69.19 o 
  -1  12   5     7035.13     6353.94    160.20 o 
   0  12   5      601.14      593.42     22.23 o 
   1  12   5     2591.43     2634.45    103.47 o 
   2  12   5      506.02      536.28     23.48 o 
   3  12   5       23.75      -71.68     71.68 o 
   4  12   5       51.17       52.78     80.20 o 
   5  12   5       56.59       77.50     84.36 o 
   6  12   5       69.43       18.28     88.72 o 
   7  12   5       78.90       16.00     99.94 o 
   8  12   5       56.81      134.02    104.51 o 
  -9  13   5      146.93      194.07     36.57 o 
  -8  13   5      120.47      153.13    111.99 o 
  -7  13   5      390.80      364.45     32.00 o 
  -6  13   5      279.18      311.05     27.63 o 
  -5  13   5        2.37       44.05     86.02 o 
  -4  13   5       83.84       14.13     77.71 o 
  -3  13   5     2241.50     2114.17     89.14 o 
  -2  13   5     2172.71     1919.48     91.22 o 
   0  13   5      527.32      446.31     22.02 o 
   1  13   5     8090.52     8110.52    179.11 o 
   2  13   5      524.52      543.97     25.97 o 
   3  13   5     2641.55     2655.65    120.93 o 
   4  13   5       15.02       71.48     73.76 o 
   5  13   5     2614.24     2678.71    112.20 o 
   6  13   5       82.69      118.64     91.22 o 
   7  13   5      694.88      831.12     38.65 o 
   8  13   5      120.39      202.59    129.66 o 
  -8  14   5       15.35      -20.57    126.12 o 
  -7  14   5     2320.79     2144.30    105.76 o 
  -6  14   5        0.87       27.84     87.89 o 
  -5  14   5     5121.72     5155.67    177.65 o 
  -4  14   5      121.70       99.53     26.18 o 
  -3  14   5     3331.27     3271.09    123.42 o 
  -2  14   5        1.15       68.78     73.76 o 
  -1  14   5     2796.24     1471.09     83.11 o 
   0  14   5     2002.23     1995.53     75.63 o 
   1  14   5     2553.13     2465.32     99.73 o 
   2  14   5      229.88      242.48     23.69 o 
   3  14   5      529.63      479.77     30.34 o 
   4  14   5      210.65      164.35     92.67 o 
   5  14   5        0.85       66.70     84.98 o 
   6  14   5        8.06       38.86     96.20 o 
   7  14   5      296.55      196.35    125.50 o 
   8  14   5      192.60      239.57    132.36 o 
  -8  15   5       84.77      -62.13    138.17 o 
  -7  15   5      520.88      550.00     41.56 o 
  -6  15   5      329.43      297.75     32.62 o 
  -5  15   5       30.08        0.00     28.26 o 
  -4  15   5     1263.03     1274.11     54.85 o 
  -3  15   5     2704.26     2587.08     92.46 o 
  -2  15   5      257.70      156.46     85.61 o 
  -1  15   5     4316.49     3348.18    126.54 o 
   0  15   5      178.30      226.27     24.31 o 
   1  15   5     3029.43     3112.76    114.69 o 
   2  15   5      409.21      396.65     26.39 o 
   3  15   5     4836.57     4811.16    174.12 o 
   4  15   5       58.68      102.44     86.02 o 
   5  15   5     2341.42     2478.82    108.46 o 
   6  15   5       80.47       75.84     27.63 o 
   7  15   5      762.68      984.88     38.86 o 
   8  15   5      161.38      173.91    118.85 o 
  -8  16   5       58.92      -25.35    117.81 o 
  -7  16   5     1576.72     1538.82     65.04 o 
  -6  16   5      104.11       74.80     30.34 o 
  -5  16   5     2165.39     2085.08     99.32 o 
  -4  16   5       57.69      151.06     95.99 o 
  -3  16   5     3595.37     3291.87    136.93 o 
  -2  16   5      868.29      800.79     29.30 o 
  -1  16   5     3319.74     2999.94    116.36 o 
   0  16   5       53.76       33.87     80.00 o 
   1  16   5     2441.62     2415.87    107.21 o 
   2  16   5      415.70      434.47     26.39 o 
   3  16   5      567.70      550.83     30.75 o 
   4  16   5      154.78      154.17     28.05 o 
   5  16   5        1.09       48.62     92.67 o 
   6  16   5      201.28      168.30    119.89 o 
   7  16   5       89.46      149.39    117.19 o 
  -7  17   5      115.76       53.61    123.63 o 
  -6  17   5      647.60      651.19     39.89 o 
  -5  17   5        0.42      -71.27    104.51 o 
  -4  17   5      465.78      496.60     31.37 o 
  -3  17   5        5.41      117.19     90.38 o 
  -2  17   5      386.27      402.26     29.09 o 
  -1  17   5     1940.76     1850.91     77.29 o 
   0  17   5       23.28      132.77     79.58 o 
   1  17   5     2442.03     2592.69    109.08 o 
   2  17   5      788.34      877.67     31.37 o 
   3  17   5     2258.22     2187.93    109.29 o 
   4  17   5        1.04      119.89     84.57 o 
   5  17   5     1327.64     1437.22     51.32 o 
   6  17   5      120.23       76.46    108.88 o 
   7  17   5      606.17      627.50     39.27 o 
  -7  18   5      583.58      433.85     42.18 o 
  -6  18   5       11.00       30.75    108.67 o 
  -5  18   5      777.54      764.43     35.74 o 
  -4  18   5        8.63       24.31     94.54 o 
  -3  18   5      980.09      899.48     41.35 o 
  -2  18   5       19.80      -79.58     91.63 o 
  -1  18   5     2824.46     2636.74    125.08 o 
   0  18   5      957.25      957.25     38.44 o 
   1  18   5      615.46      579.71     31.37 o 
   2  18   5       87.42      116.15     87.27 o 
   3  18   5      452.47      417.64     30.96 o 
   4  18   5      257.70      309.18     30.75 o 
   5  18   5        0.49      -53.82    112.41 o 
   6  18   5      105.79       62.75    116.36 o 
   7  18   5       28.84       -9.35     36.98 o 
  -7  19   5       53.72       28.26    124.88 o 
  -6  19   5      179.39      144.82    125.92 o 
  -5  19   5      113.64      206.53    112.82 o 
  -4  19   5      230.71      311.46     31.58 o 
  -3  19   5       74.84       24.10    106.59 o 
  -2  19   5      369.71      365.49     31.17 o 
  -1  19   5      458.01       55.06    131.73 o 
   0  19   5      409.91      424.08     31.17 o 
   1  19   5      896.57      969.92     45.71 o 
   2  19   5       16.42      -94.54     94.54 o 
   3  19   5     1457.44     1474.00     64.62 o 
   4  19   5        0.06      -16.62     92.46 o 
   5  19   5      343.72      467.92     35.32 o 
   6  19   5       55.13       56.10    128.41 o 
  -6  20   5        6.53      174.33    116.98 o 
  -5  20   5      900.57      919.01     40.93 o 
  -4  20   5        5.47      -88.14     88.14 o 
  -3  20   5      992.79      961.82     38.65 o 
  -2  20   5       46.88     -107.84    107.84 o 
  -1  20   5      254.76      143.16    102.64 o 
   0  20   5      160.99      190.95     30.96 o 
   1  20   5      521.61      465.22     33.66 o 
   2  20   5      521.62      547.50     31.37 o 
   3  20   5       30.99      -48.21    103.47 o 
   4  20   5       27.97       30.96    109.50 o 
   5  20   5        1.99     -106.18    110.95 o 
   6  20   5      217.71      244.14     37.61 o 
  -6  21   5       70.75      112.82    129.66 o 
  -5  21   5        1.14      -70.23    128.41 o 
  -4  21   5      389.75      413.48     38.65 o 
  -3  21   5        3.11       28.22     78.92 o 
  -2  21   5       97.83      138.38    104.93 o 
  -1  21   5      512.45      444.44     35.74 o 
   0  21   5       71.15      -35.74    119.06 o 
   1  21   5      681.91      697.52     35.74 o 
   2  21   5       70.65       43.22    108.05 o 
   3  21   5      750.64      763.80     48.41 o 
   4  21   5       28.76      -55.06    117.19 o 
   5  21   5      367.11      294.01     40.31 o 
  -5  22   5      894.43      950.60     43.63 o 
  -4  22   5        0.33     -122.80    125.29 o 
  -2  22   5       68.42      -42.80    116.57 o 
  -1  22   5      923.28      831.54     42.60 o 
   0  22   5      291.46      339.10     33.24 o 
   1  22   5       11.56     -104.72    121.34 o 
   2  22   5      173.13      -26.39    131.53 o 
   3  22   5      100.32        7.27    120.31 o 
   4  22   5      179.27       57.56    134.43 o 
  -4  23   5      175.75      148.56    136.72 o 
  -3  23   5       53.27     -159.58    159.58 o 
  -2  23   5      295.72      215.47    125.50 o 
  -1  23   5      335.96      292.76     37.82 o 
   0  23   5       85.17       89.76    120.51 o 
   1  23   5      831.55     1020.00     47.37 o 
   2  23   5        1.61       69.19    116.77 o 
   3  23   5      746.87      697.52     45.50 o 
   4  23   5        2.67      132.56    123.01 o 
  -3  24   5      765.55      785.41     45.09 o 
  -2  24   5       54.32      106.18    125.08 o 
  -1  24   5      126.49       82.28    131.73 o 
   0  24   5      204.83      179.11     37.61 o 
   1  24   5      323.52      267.21     42.60 o 
   2  24   5      281.20      289.85     40.31 o 
   3  24   5        4.27     -131.32    131.32 o 
  -2  25   5       79.59       32.83     37.61 o 
  -1  25   5      169.30      194.69    131.32 o 
   0  25   5      134.84       46.96    117.40 o 
   1  25   5      256.96      122.59    134.23 o 
 -10   0   6      673.39      608.17     40.31 o 
  -8   0   6      478.92      497.22     29.09 o 
  -6   0   6     1682.59     1532.38     67.11 o 
  -4   0   6     5042.48     5421.21    127.37 o 
  -2   0   6        8.16      -46.96     46.96 o 
   0   0   6     7183.69     7257.37    123.01 o 
   2   0   6     4324.92     4043.41    102.85 o 
   4   0   6    11939.29    12274.44    194.48 o 
   6   0   6     5397.92     5277.01    167.68 o 
   8   0   6     2746.26     2739.59    107.42 o 
 -10   1   6      294.01      231.26    130.28 o 
  -9   1   6       43.78       91.84    107.63 o 
  -8   1   6     2484.70     2188.56     94.12 o 
  -7   1   6      244.21      219.42     24.73 o 
  -6   1   6     5438.87     5047.83    149.81 o 
  -5   1   6      589.96      648.69     26.80 o 
  -4   1   6    20273.94    21511.13    234.79 o 
  -3   1   6      118.18      118.64     17.87 o 
  -2   1   6    10351.94    11358.34    145.65 o 
  -1   1   6     2949.16     3204.40     82.49 o 
   0   1   6    23992.46    24828.35    215.47 o 
   1   1   6     1965.97     1914.28     78.33 o 
   2   1   6     2751.87     2624.89     87.27 o 
   3   1   6       87.26        0.00     60.46 o 
   4   1   6       80.33      102.85     17.87 o 
   5   1   6      213.72      127.58     69.40 o 
   6   1   6      638.00      716.01     31.37 o 
   7   1   6       17.91      100.77     82.90 o 
   8   1   6      261.27      159.16    107.63 o 
   9   1   6        5.89      -29.09    105.34 o 
 -10   2   6      750.96      663.51     33.66 o 
  -9   2   6       55.38      -40.31    114.49 o 
  -8   2   6     1143.84     1102.69     47.17 o 
  -7   2   6       86.31       80.62     82.90 o 
  -6   2   6      821.59      989.66     31.37 o 
  -5   2   6      129.72      116.36     67.11 o 
  -4   2   6      341.92      418.68     20.15 o 
  -3   2   6        2.35       40.31     58.39 o 
  -2   2   6     6508.06     6962.94    117.40 o 
  -1   2   6      576.63      548.54     22.23 o 
   0   2   6     9565.37    10494.59    138.80 o 
   1   2   6     3488.28     3510.04     94.12 o 
   2   2   6    10656.13     9883.30    154.38 o 
   3   2   6      146.71       87.27     58.18 o 
   4   2   6     7287.18     6869.03    152.10 o 
   5   2   6       15.90      -42.60     60.46 o 
   6   2   6     4659.16     4550.19    158.95 o 
   7   2   6        5.54      -33.66     87.27 o 
   8   2   6     2266.02     2415.66    103.06 o 
   9   2   6        0.58      -40.31    112.20 o 
 -10   3   6      126.59      202.17    114.49 o 
  -9   3   6        0.10       33.66    105.55 o 
  -8   3   6     2772.43     2673.10    125.50 o 
  -7   3   6        9.96       98.70     73.97 o 
  -6   3   6     3586.25     3216.24    132.15 o 
  -5   3   6        0.00      -24.73     65.04 o 
  -4   3   6    14163.05    14536.97    199.68 o 
  -3   3   6      336.08      477.27     20.36 o 
  -2   3   6    31722.40    35550.88    253.49 o 
  -1   3   6      587.16      784.16     30.34 o 
   0   3   6    25847.55    29252.00    233.55 o 
   1   3   6       18.97      -18.08     47.37 o 
   2   3   6     1510.79     1204.30     51.53 o 
   3   3   6      179.18      138.80     17.87 o 
   4   3   6      199.94      206.12     17.87 o 
   5   3   6       35.05       31.37     67.11 o 
   6   3   6      544.45      620.43     29.09 o 
   7   3   6       20.04        4.57     87.48 o 
   8   3   6      251.89      192.82     31.37 o 
   9   3   6        4.23      -78.54    114.49 o 
 -10   4   6      882.85      728.27     42.80 o 
  -9   4   6       25.95       22.44    105.55 o 
  -8   4   6      876.31      841.72     35.95 o 
  -7   4   6      290.15      311.88     24.73 o 
  -6   4   6      574.48      601.53     29.09 o 
  -5   4   6      334.99      345.75     20.15 o 
  -4   4   6       14.73        8.93     60.67 o 
  -3   4   6     1326.57     1591.60     65.66 o 
  -2   4   6        3.33       32.41     55.48 o 
  -1   4   6     2248.61     2508.95     86.64 o 
   0   4   6    16594.04    18348.29    185.34 o 
   1   4   6     1668.31     1635.44     77.09 o 
   2   4   6     3986.48     3570.30    105.76 o 
   3   4   6      106.21      103.27     60.67 o 
   4   4   6     7230.93     6817.70    154.80 o 
   5   4   6       13.96      -31.37     67.32 o 
   6   4   6     3583.09     3479.29    143.58 o 
   7   4   6       16.32      -27.01     91.84 o 
   8   4   6     1751.32     1758.86     71.68 o 
 -10   5   6      238.38      229.60     35.95 o 
  -9   5   6        0.11      166.43    107.84 o 
  -8   5   6     1472.40     1395.66     54.02 o 
  -7   5   6      496.89      510.10     27.01 o 
  -6   5   6     6605.46     6209.53    170.80 o 
  -5   5   6       66.02       78.75     20.15 o 
  -4   5   6     9600.66     9737.02    171.63 o 
  -3   5   6     1851.83     2033.14     77.50 o 
  -2   5   6    11016.84    10812.91    159.58 o 
  -1   5   6    11408.71    11910.20    165.60 o 
   0   5   6     7428.62     7906.68    135.47 o 
   1   5   6       30.70      -11.43     54.85 o 
   2   5   6     6703.14     5995.10    137.76 o 
   3   5   6        5.32      -31.58     60.67 o 
   4   5   6       30.09       31.37     60.67 o 
   5   5   6       25.80       89.76     69.61 o 
   6   5   6       83.11      -29.09     85.19 o 
   7   5   6      135.97      114.49     27.01 o 
   8   5   6      326.51      168.30    112.20 o 
   9   5   6       11.33       13.51    119.06 o 
 -10   6   6      635.82      590.10     40.52 o 
  -9   6   6        4.29      -18.08    110.33 o 
  -8   6   6      848.24      789.98     35.95 o 
  -7   6   6        0.19      -89.97     89.97 o 
  -6   6   6      327.59      299.62     24.73 o 
  -5   6   6       13.67       31.58     65.45 o 
  -4   6   6      184.07      269.91     18.08 o 
  -3   6   6       17.81      -27.63     61.92 o 
  -2   6   6     8999.97     9687.57    154.59 o 
  -1   6   6      545.05      539.61     25.35 o 
   0   6   6       22.37       57.56     55.27 o 
   1   6   6     1178.24     1196.61     50.70 o 
   2   6   6     5125.55     4762.54    126.95 o 
   3   6   6      534.36      482.67     20.36 o 
   4   6   6     3553.10     3828.78    123.63 o 
   5   6   6       59.67      128.20     74.18 o 
   6   6   6     3523.80     3265.07    143.78 o 
   7   6   6       15.56       67.32     92.05 o 
   8   6   6     1134.52     1171.05     42.80 o 
   9   6   6        2.44       60.67    112.41 o 
  -9   7   6       45.74      198.43    114.90 o 
  -8   7   6     1175.27     1257.70     42.80 o 
  -7   7   6      267.77      261.60     27.01 o 
  -6   7   6     5021.65     5099.98    162.48 o 
  -5   7   6       54.65       56.52     20.36 o 
  -4   7   6     8173.69     8425.51    168.72 o 
  -3   7   6      697.91      786.66     34.70 o 
  -2   7   6     6275.77     6129.53    134.64 o 
  -1   7   6      157.06      231.88     20.15 o 
   0   7   6     9548.57     9426.60    154.80 o 
   1   7   6      516.10      704.79     27.84 o 
   2   7   6     6312.26     6954.01    141.29 o 
   3   7   6      142.72      117.60     18.08 o 
   4   7   6      330.49      340.55     22.65 o 
   5   7   6      218.53      256.61     22.44 o 
   6   7   6      131.13      130.49     24.73 o 
   7   7   6      152.47      105.76     92.25 o 
   8   7   6      380.14      346.58     35.95 o 
   9   7   6        5.53       67.53    112.62 o 
  -9   8   6        0.16      160.41    108.46 o 
  -8   8   6      496.89      485.38     31.58 o 
  -7   8   6      212.86      268.87     27.22 o 
  -6   8   6       22.61      -33.87     86.02 o 
  -5   8   6       57.43       70.44     22.65 o 
  -4   8   6       15.72      -48.21     68.78 o 
  -3   8   6       30.30       30.34     60.67 o 
  -2   8   6       39.55      -12.05     67.94 o 
  -1   8   6      156.58      107.84     72.72 o 
   0   8   6     4863.35     4392.69    119.27 o 
   1   8   6     1947.70     2123.73     84.15 o 
   2   8   6     4289.26     3494.04    119.06 o 
   3   8   6       23.61       45.50     18.08 o 
   4   8   6     5622.78     5364.48    156.04 o 
   5   8   6        0.25       36.15     65.45 o 
   6   8   6     4451.94     4403.91    164.56 o 
   7   8   6       50.59      112.62     90.18 o 
   8   8   6      718.20      696.27     38.23 o 
   9   8   6        1.89      139.84    105.97 o 
  -9   9   6      144.33      124.46    119.89 o 
  -8   9   6      537.15      534.00     31.58 o 
  -7   9   6      452.32      464.39     29.50 o 
  -6   9   6     6098.18     5695.06    181.60 o 
  -5   9   6       50.61      116.36     66.07 o 
  -4   9   6     5707.98     5713.14    152.10 o 
  -3   9   6       94.99      108.25     65.87 o 
  -2   9   6    22490.13    22651.22    261.60 o 
  -1   9   6      941.81      934.18     32.41 o 
   0   9   6     7612.37     7011.98    156.67 o 
   1   9   6      103.37      162.48     18.91 o 
   2   9   6     2716.12     2432.70    101.40 o 
   3   9   6      251.93      262.22     20.57 o 
   4   9   6        8.21      113.45     65.66 o 
   5   9   6      575.43      576.59     27.22 o 
   6   9   6        0.65       20.36     24.93 o 
   7   9   6       86.12       54.23     27.01 o 
   8   9   6      144.49      198.64    112.82 o 
   9   9   6        2.97      -13.51    117.40 o 
  -9  10   6       94.97      154.17    124.67 o 
  -8  10   6      461.14      439.87     34.08 o 
  -7  10   6      127.66       -9.14     97.66 o 
  -6  10   6      437.39      403.30     27.43 o 
  -5  10   6      150.19       68.78     75.63 o 
  -4  10   6      518.56      545.01     27.84 o 
  -3  10   6      377.87      398.52     21.40 o 
  -2  10   6     3669.18     3354.62    125.50 o 
  -1  10   6     2251.56     2228.03     94.54 o 
   0  10   6     3442.36     3328.65    120.51 o 
   1  10   6      295.93      270.32     21.40 o 
   2  10   6     9527.78     8997.32    189.91 o 
   3  10   6      189.63      173.91     20.57 o 
   4  10   6     2703.72     2754.55    107.01 o 
   5  10   6        0.32        6.86     74.80 o 
   6  10   6     3068.20     3068.30    137.97 o 
   7  10   6        1.31      -94.96     99.53 o 
   8  10   6      967.95     1060.51     38.44 o 
  -9  11   6       83.42      -95.37    127.16 o 
  -8  11   6      546.42      602.56     36.36 o 
  -7  11   6        2.82       82.07     86.64 o 
  -6  11   6     3498.25     3074.12    144.20 o 
  -5  11   6      151.93      154.38     25.35 o 
  -4  11   6     9525.60     9599.06    205.50 o 
  -3  11   6      206.39      145.65     21.40 o 
  -2  11   6    11861.10    11752.50    210.48 o 
  -1  11   6      368.64      316.87     22.23 o 
   0  11   6     7634.53     7224.95    170.38 o 
   1  11   6      968.52      906.34     38.23 o 
   2  11   6     1641.29     1690.30     60.67 o 
   3  11   6      630.12      593.42     25.35 o 
   4  11   6        5.01      -13.71     73.14 o 
   5  11   6      252.75      290.89     24.93 o 
   6  11   6       26.53      -97.45     97.45 o 
   7  11   6       68.12      -83.74    104.31 o 
   8  11   6       86.95       43.01    117.81 o 
  -9  12   6      204.01      216.30     36.36 o 
  -8  12   6      671.52      629.16     38.86 o 
  -7  12   6      173.27      189.70     29.71 o 
  -6  12   6       87.47       -4.57    100.98 o 
  -5  12   6      510.71      511.97     27.84 o 
  -4  12   6       44.03      -54.02     80.00 o 
  -3  12   6     1640.29     1539.24     72.10 o 
  -2  12   6      665.48      597.37     27.22 o 
  -1  12   6      542.97      562.05     24.73 o 
   0  12   6     3228.82     2998.48    128.20 o 
   1  12   6      200.47      127.16     74.39 o 
   2  12   6     3978.58     4062.32    145.45 o 
   3  12   6        3.58       41.56     67.11 o 
   4  12   6     4356.25     4379.40    155.84 o 
   5  12   6       11.29       84.36     75.22 o 
   6  12   6     2332.19     2310.31    100.15 o 
   7  12   6       19.12       93.09     97.66 o 
   8  12   6      465.56      174.74    138.38 o 
  -8  13   6      540.53      542.10     36.57 o 
  -7  13   6       28.50      -94.12    105.55 o 
  -6  13   6     3989.61     3807.38    161.45 o 
  -5  13   6      104.27       95.58     25.56 o 
  -4  13   6     2819.24     2909.76    120.72 o 
  -3  13   6      242.99      237.08     24.10 o 
  -2  13   6     8692.62     8424.26    199.68 o 
  -1  13   6      288.19      216.09     24.52 o 
   0  13   6     2965.28     2897.71    125.08 o 
   1  13   6     1667.28     1506.83     67.53 o 
   2  13   6     2398.51     2481.73    103.89 o 
   3  13   6      211.99      109.29     76.67 o 
   4  13   6       68.02       59.84     85.19 o 
   5  13   6      150.67      144.20     27.43 o 
   6  13   6       22.55       68.36     91.22 o 
   7  13   6       21.76      -84.15    120.72 o 
   8  13   6       65.33     -127.37    127.37 o 
  -8  14   6      399.56      397.07     39.06 o 
  -7  14   6       77.34      158.95     34.49 o 
  -6  14   6       84.71       69.61    108.88 o 
  -5  14   6      424.00      407.67     30.54 o 
  -4  14   6        3.86       73.76     78.54 o 
  -3  14   6      315.21      316.24     26.80 o 
  -2  14   6      939.27      932.73     46.54 o 
  -1  14   6     1712.99     1627.55     70.85 o 
   0  14   6      866.30      808.89     29.30 o 
   1  14   6        1.14       43.63     82.28 o 
   2  14   6     1605.06     1605.73     66.49 o 
   3  14   6      130.97       18.70     84.15 o 
   4  14   6     2494.52     2623.65    117.81 o 
   5  14   6        1.37      -96.41     96.41 o 
   6  14   6     1455.73     1505.58     61.71 o 
   7  14   6       21.53      -29.71    109.50 o 
   8  14   6      405.35      499.51     38.86 o 
  -8  15   6      558.86      543.76     39.27 o 
  -7  15   6        2.60      -67.11    108.67 o 
  -6  15   6     1218.08     1267.88     49.04 o 
  -5  15   6       13.63      150.85     84.77 o 
  -4  15   6     3096.57     2962.33    134.02 o 
  -3  15   6        0.45       41.56     88.10 o 
  -2  15   6     1285.96     1251.26     46.34 o 
  -1  15   6       64.19       51.11     80.20 o 
   0  15   6     3088.88     3001.19    126.54 o 
   1  15   6      433.51      457.33     26.80 o 
   2  15   6     1395.97     1432.44     57.14 o 
   3  15   6      148.60      145.65     25.76 o 
   4  15   6      185.04      195.11     27.84 o 
   5  15   6      419.76      463.56     32.21 o 
   6  15   6        5.08      151.47    105.55 o 
   7  15   6       34.93      144.20    123.63 o 
  -8  16   6      167.98      150.43     36.98 o 
  -7  16   6       90.45      109.29     34.91 o 
  -6  16   6      105.36       37.40    110.12 o 
  -5  16   6      378.49      450.47     30.75 o 
  -4  16   6      122.93      161.24     96.41 o 
  -3  16   6      284.02      259.93     27.01 o 
  -2  16   6      269.28      102.23     92.46 o 
  -1  16   6       99.08      101.81     24.31 o 
   0  16   6      263.44      -19.32     99.32 o 
   1  16   6       73.66       19.53     90.18 o 
   2  16   6      721.94      699.18     31.17 o 
   3  16   6      188.78      203.00     25.97 o 
   4  16   6     1264.27     1426.00     56.10 o 
   5  16   6        1.73       67.11     97.24 o 
   6  16   6      841.87      908.00     43.84 o 
   7  16   6       19.36     -117.19    126.33 o 
  -7  17   6       53.68       93.50     37.40 o 
  -6  17   6     1381.21     1350.37     51.95 o 
  -5  17   6       25.11       -9.56    104.93 o 
  -4  17   6     2040.60     2151.36     94.33 o 
  -3  17   6      195.56      209.86     29.30 o 
  -2  17   6     1856.15     1899.53     80.00 o 
  -1  17   6      299.00      258.27     28.88 o 
   0  17   6     2548.40     2454.31    108.67 o 
   1  17   6       41.66      102.02     82.49 o 
   2  17   6      493.05      485.79     28.88 o 
   3  17   6      323.06      350.94     28.47 o 
   4  17   6       85.98       65.66    105.55 o 
   5  17   6      233.93      288.61     32.62 o 
   6  17   6       34.90       85.61    115.73 o 
   7  17   6      108.60       92.25    119.89 o 
  -7  18   6       70.12       14.13    119.89 o 
  -6  18   6      192.44      191.99     35.53 o 
  -5  18   6      503.46      508.02     35.95 o 
  -4  18   6       18.32      -68.15    107.01 o 
  -3  18   6      257.02      211.31     31.58 o 
  -2  18   6      115.16     -118.23    118.23 o 
  -1  18   6      103.18       -4.78    100.98 o 
   0  18   6     1495.24     1667.86     62.54 o 
   1  18   6       59.66      118.44     82.28 o 
   2  18   6      663.25      736.58     31.37 o 
   3  18   6       93.37      -64.41    102.44 o 
   4  18   6      771.24      893.25     35.32 o 
   5  18   6        0.27      203.42    109.92 o 
   6  18   6      555.66      585.73     41.76 o 
  -6  19   6      525.03      557.27     42.80 o 
  -5  19   6        2.53        7.27    118.02 o 
  -4  19   6     2162.46     2218.27     92.67 o 
  -3  19   6        3.94      135.47     94.33 o 
  -2  19   6     3728.14     3892.99    181.18 o 
  -1  19   6      118.57       95.79    103.06 o 
   0  19   6     2767.49     2872.57    115.11 o 
   1  19   6      325.73      171.00    105.97 o 
   2  19   6      136.16       55.69     97.03 o 
   3  19   6      586.31      619.60     33.45 o 
   4  19   6       26.99      -23.69    115.94 o 
   5  19   6      316.92      333.49     35.32 o 
   6  19   6       26.39        7.06     35.11 o 
  -6  20   6      105.84       55.06    129.24 o 
  -5  20   6      151.39      234.79    130.69 o 
  -4  20   6       25.08     -136.10    136.10 o 
  -3  20   6     1102.48     1067.37     52.98 o 
  -2  20   6      131.86     -184.30    184.30 o 
  -1  20   6      685.45      696.69     35.74 o 
   0  20   6      903.58      903.02     52.57 o 
   1  20   6        0.82       -4.78     98.28 o 
   2  20   6      691.73      772.32     36.15 o 
   3  20   6        0.73      -79.37    103.27 o 
   4  20   6      780.14      867.90     40.52 o 
   5  20   6       11.61     -134.43    134.43 o 
  -5  21   6       28.12       19.53     38.86 o 
  -4  21   6     1540.05     1668.48     75.01 o 
  -3  21   6        0.67     -124.88    124.88 o 
  -2  21   6     1075.78     1132.82     45.30 o 
  -1  21   6      429.30      266.17     38.02 o 
   0  21   6     1367.75     1494.98     71.48 o 
   1  21   6      862.54      896.57     38.23 o 
   2  21   6      359.64      322.06     36.15 o 
   3  21   6      570.05      593.42     40.93 o 
   4  21   6        0.28       26.18    109.92 o 
   5  21   6      115.34      123.21    130.28 o 
  -5  22   6      194.00      210.90    128.41 o 
  -4  22   6       82.33     -146.90    146.90 o 
  -3  22   6      419.65      432.60     38.23 o 
  -2  22   6      124.49       30.96    128.20 o 
  -1  22   6      219.44     -149.19    149.19 o 
   0  22   6       47.53        0.00    127.99 o 
   1  22   6      126.90      178.69     35.74 o 
   2  22   6      264.81      332.86     35.95 o 
   3  22   6        1.85       -7.27    113.24 o 
   4  22   6      528.42      546.67     38.44 o 
  -4  23   6      450.19      500.75     40.73 o 
  -3  23   6       59.85     -126.12    138.17 o 
  -2  23   6      391.07      232.09    142.12 o 
  -1  23   6       49.34      -37.82    113.45 o 
   0  23   6      395.62      491.82     35.53 o 
   1  23   6      161.11      111.58    123.42 o 
   2  23   6      218.75      302.94     38.23 o 
   3  23   6      387.75      417.43     43.22 o 
  -3  24   6       33.66     -109.08    116.15 o 
  -2  24   6       32.56     -141.50    141.50 o 
  -1  24   6       27.45     -136.51    136.51 o 
   0  24   6      135.79      103.68     37.61 o 
   1  24   6      114.82      153.76    120.72 o 
   2  24   6       62.19       40.31    118.85 o 
  -1  25   6       66.61       -7.06    129.03 o 
   0  25   6      248.75      169.13    131.53 o 
   1  25   6       31.25       49.45    113.24 o 
  -9   0   7      169.93      174.95     33.66 o 
  -7   0   7     1696.14     1654.14     69.40 o 
  -5   0   7     8976.44     9211.55    181.18 o 
  -3   0   7    17972.64    18866.29    207.99 o 
  -1   0   7    21837.41    24592.73    207.78 o 
   1   0   7     4822.93     4732.00    114.07 o 
   3   0   7     3740.28     3361.89    109.50 o 
   5   0   7       51.37       64.83     71.48 o 
   7   0   7        2.61      -96.20     96.20 o 
   9   0   7      268.22      212.98    130.07 o 
 -10   1   7        4.64     -121.14    121.14 o 
  -9   1   7     1059.17     1029.14     42.60 o 
  -8   1   7        2.18       69.40     85.19 o 
  -7   1   7     1222.53     1128.46     51.53 o 
  -6   1   7       30.56       73.76     71.68 o 
  -5   1   7      832.94     1040.15     49.24 o 
  -4   1   7      423.48      483.09     20.15 o 
  -3   1   7      207.40      174.54     17.87 o 
  -2   1   7      184.73      152.51     15.79 o 
  -1   1   7    10493.70    10679.31    152.93 o 
   0   1   7      533.53      518.00     20.15 o 
   1   1   7     7420.43     7124.80    138.59 o 
   2   1   7     1700.81     1909.51     82.70 o 
   3   1   7    10167.28     9346.40    172.25 o 
   4   1   7       11.49       76.05     58.18 o 
   5   1   7     3006.56     2988.30    114.07 o 
   6   1   7      102.58      127.58     78.33 o 
   7   1   7     1757.47     1775.49     82.90 o 
   8   1   7       30.99       15.58    103.06 o 
   9   1   7      450.87      524.85     38.23 o 
 -10   2   7        0.58       31.37    107.84 o 
  -9   2   7      512.19      536.07     35.95 o 
  -8   2   7       18.42       65.04     91.84 o 
  -7   2   7     1525.19     1659.96     53.82 o 
  -6   2   7        6.69       91.84     67.11 o 
  -5   2   7     9113.29     9439.07    185.76 o 
  -4   2   7      533.04      609.21     22.44 o 
  -3   2   7     6754.08     7138.10    136.93 o 
  -2   2   7       96.13       74.80     56.52 o 
  -1   2   7    30022.97    30332.67    251.41 o 
   0   2   7        8.78      -13.51     52.15 o 
   1   2   7    13383.03    13112.63    177.03 o 
   2   2   7     2074.97     1987.42     80.62 o 
   3   2   7     5896.84     5245.01    134.23 o 
   4   2   7        7.92       29.09     62.75 o 
   5   2   7      205.42      190.12     22.44 o 
   6   2   7        3.69       67.11     76.05 o 
   7   2   7       23.62      -94.12     98.49 o 
   8   2   7       43.10       87.48     91.84 o 
   9   2   7      245.26      136.93    125.71 o 
 -10   3   7       18.18       89.97    112.41 o 
  -9   3   7     1166.85     1191.83     60.67 o 
  -8   3   7        4.81      145.86     89.76 o 
  -7   3   7     1075.36      997.76     42.60 o 
  -6   3   7      101.57      139.01     22.44 o 
  -5   3   7      320.17      347.62     22.44 o 
  -4   3   7      175.97      119.06     20.15 o 
  -3   3   7       38.86       81.24     58.59 o 
  -2   3   7      412.14      566.83     20.57 o 
  -1   3   7     3380.08     3639.90    102.85 o 
   0   3   7     3431.80     3907.94     98.90 o 
   1   3   7     4156.66     3815.06    110.33 o 
   2   3   7      610.72      571.81     20.15 o 
   3   3   7     8791.45     8231.65    163.52 o 
   4   3   7       58.59       15.58     65.04 o 
   5   3   7     5233.29     4794.96    158.95 o 
   6   3   7       69.96       51.53     24.73 o 
   7   3   7     3235.89     3278.37    136.72 o 
   8   3   7       12.98      -31.37     91.84 o 
   9   3   7      640.42      686.72     40.31 o 
 -10   4   7        4.96      -78.75    112.41 o 
  -9   4   7      570.49      541.27     38.23 o 
  -8   4   7       28.23      -94.33     94.33 o 
  -7   4   7     3817.84     3609.15    152.72 o 
  -6   4   7       47.46      -69.61     80.83 o 
  -5   4   7     8362.73     8556.83    179.73 o 
  -4   4   7      523.14      612.54     24.73 o 
  -3   4   7    10670.99    11218.50    172.25 o 
  -2   4   7      815.30      974.08     37.19 o 
  -1   4   7    14599.34    14009.41    181.60 o 
   0   4   7      969.27     1127.63     46.54 o 
   1   4   7     9240.42     9690.06    156.25 o 
   2   4   7       72.45       20.15     60.67 o 
   3   4   7     6163.51     5830.95    145.86 o 
   4   4   7       15.64      -13.51     60.46 o 
   5   4   7      990.98     1013.35     49.24 o 
   6   4   7      113.94      152.51     82.90 o 
   7   4   7       15.43      -22.44     87.48 o 
   9   4   7      150.77       85.40    123.42 o 
 -10   5   7        5.62     -137.34    137.34 o 
  -9   5   7     1315.58     1250.22     58.39 o 
  -8   5   7       11.30      -78.75     94.33 o 
  -7   5   7     1114.20     1038.49     44.88 o 
  -6   5   7       10.66       71.89     76.46 o 
  -5   5   7     1002.91     1006.70     42.80 o 
  -4   5   7       10.46      -58.80     65.66 o 
  -3   5   7       91.80      146.28     18.28 o 
  -2   5   7      635.32      742.82     33.04 o 
  -1   5   7     2071.01     2173.80     94.12 o 
   0   5   7       92.39       89.55     59.01 o 
   1   5   7    10858.40    10450.13    171.00 o 
   2   5   7      519.90      507.82     24.73 o 
   3   5   7     6817.45     6043.51    146.07 o 
   4   5   7      508.98      489.53     22.44 o 
   5   5   7     5587.32     5514.50    161.65 o 
   6   5   7        2.41       -4.57     80.83 o 
   7   5   7     3103.96     2799.02    114.49 o 
   8   5   7       47.89       96.62     31.37 o 
   9   5   7      672.50      674.25     40.52 o 
  -9   6   7      468.57      472.70     35.95 o 
  -8   6   7      294.19      344.29     29.30 o 
  -7   6   7     2508.73     2370.78     94.54 o 
  -6   6   7      268.06      252.45     22.44 o 
  -5   6   7     6703.79     7288.95    173.91 o 
  -4   6   7      596.43      615.65     27.22 o 
  -3   6   7     8338.50     8403.90    161.24 o 
  -2   6   7        1.41      -43.22     64.83 o 
  -1   6   7     8176.16     7897.54    151.89 o 
   0   6   7      706.85      836.11     33.45 o 
   1   6   7    10650.65    10292.84    169.96 o 
   2   6   7      947.68     1004.00     40.73 o 
   3   6   7     1221.14     1050.54     51.95 o 
   4   6   7        0.44      -54.02     67.53 o 
   5   6   7      473.57      539.40     24.73 o 
   6   6   7      209.21       56.10     89.97 o 
   7   6   7       39.94        4.57     98.90 o 
   8   6   7       10.10       33.66     31.37 o 
   9   6   7       29.19     -128.20    128.20 o 
  -9   7   7     1097.13     1037.24     40.52 o 
  -8   7   7        8.59        8.93     94.75 o 
  -7   7   7     1461.58     1344.76     65.45 o 
  -6   7   7      224.97      228.14     24.93 o 
  -5   7   7      591.89      580.12     24.93 o 
  -4   7   7     1616.71     1705.26     66.28 o 
  -3   7   7       27.39       81.24     62.75 o 
  -2   7   7     1263.50     1369.48     55.69 o 
  -1   7   7     4536.66     4174.52    123.42 o 
   0   7   7       28.01      -64.83     64.83 o 
   1   7   7     3917.43     3751.07    122.59 o 
   2   7   7       44.61       70.65     59.22 o 
   3   7   7     5728.63     5537.98    149.19 o 
   4   7   7       19.87        2.29     69.81 o 
   5   7   7     5006.65     4668.83    155.42 o 
   6   7   7       38.48      -29.30     87.68 o 
   7   7   7     1653.15     1615.50     65.24 o 
   8   7   7       23.86        6.65    112.62 o 
   9   7   7      456.93      457.12     35.95 o 
  -8   8   7      310.61      196.56     31.58 o 
  -7   8   7     1858.65     1899.53     76.88 o 
  -6   8   7      103.08        0.00     90.59 o 
  -5   8   7     3414.02     3569.88    134.23 o 
  -4   8   7       41.82      126.33     68.98 o 
  -3   8   7     8045.58     8198.61    171.00 o 
  -2   8   7       93.03       22.02     70.85 o 
  -1   8   7     3383.10     3498.41    112.82 o 
   0   8   7      249.55      220.25     19.32 o 
   1   8   7     5226.86     4982.38    135.06 o 
   2   8   7      580.43      649.73     27.43 o 
   3   8   7     2534.07     2403.19     99.94 o 
   4   8   7     1013.69     1041.81     43.01 o 
   5   8   7        7.68       15.79     24.73 o 
   6   8   7      490.84      486.83     29.30 o 
   7   8   7        7.26     -103.68    103.68 o 
   8   8   7        0.39     -112.62    112.62 o 
   9   8   7       17.15       27.01    124.05 o 
  -9   9   7     1241.72     1131.37     49.87 o 
  -8   9   7        2.98       67.94     97.24 o 
  -7   9   7     1222.78     1267.05     45.30 o 
  -6   9   7      235.50      113.66     93.29 o 
  -5   9   7     1038.64     1042.02     43.43 o 
  -4   9   7     1613.81     1633.57     64.62 o 
  -3   9   7       39.53       70.85     70.85 o 
  -2   9   7     1523.35     1619.44     68.98 o 
  -1   9   7      864.15      789.36     39.89 o 
   0   9   7     1872.88     2076.35     82.70 o 
   1   9   7     5790.77     5480.22    150.23 o 
   2   9   7      535.01      597.99     23.06 o 
   3   9   7     3580.08     3389.53    132.15 o 
   4   9   7      160.76      142.75     79.37 o 
   5   9   7     3506.11     3727.59    142.33 o 
   6   9   7      311.60      268.66     29.30 o 
   7   9   7     1241.92     1189.55     47.37 o 
   8   9   7       17.21      178.28    103.89 o 
  -9  10   7      227.79      267.62     38.65 o 
  -8  10   7      173.83      174.74    111.16 o 
  -7  10   7      999.74      997.97     54.65 o 
  -6  10   7       75.48       41.14     91.22 o 
  -5  10   7     1651.47     1600.54     75.84 o 
  -4  10   7       68.45        9.35     83.74 o 
  -3  10   7     7318.77     7588.78    173.91 o 
  -2  10   7        1.46      -19.95     71.89 o 
  -1  10   7     6490.94     6572.73    159.16 o 
   0  10   7       71.61       36.78     68.57 o 
   1  10   7    11925.20    11155.96    207.78 o 
   2  10   7      930.96      906.76     41.56 o 
   3  10   7       46.80       22.86     77.71 o 
   4  10   7      811.27      839.02     34.08 o 
   5  10   7      192.81      226.69     27.22 o 
   6  10   7       69.77       22.65     94.96 o 
   7  10   7       27.10       24.93    106.18 o 
   8  10   7        7.24     -117.60    117.60 o 
  -9  11   7     1549.01     1718.35     56.72 o 
  -8  11   7       58.02      -66.07    122.80 o 
  -7  11   7      947.00     1005.66     38.86 o 
  -6  11   7      122.25      119.06     91.63 o 
  -5  11   7      753.37      752.58     29.92 o 
  -4  11   7      828.01      784.58     39.89 o 
  -3  11   7       21.75      -26.39     81.66 o 
  -2  11   7      327.38      326.22     24.93 o 
  -1  11   7     2963.24     3077.44    108.88 o 
   0  11   7      676.51      692.74     24.52 o 
   1  11   7     5324.96     4820.10    152.10 o 
   2  11   7       20.48      104.72     69.81 o 
   3  11   7     1463.35     1451.97     66.70 o 
   4  11   7      145.60      123.21     79.79 o 
   5  11   7     2579.09     2490.67     97.66 o 
   6  11   7       83.27      -18.08     99.73 o 
   7  11   7     1789.37     1907.64     81.66 o 
   8  11   7       38.54      190.33    117.81 o 
  -8  12   7        2.41        4.57     32.00 o 
  -7  12   7     1038.89     1038.90     36.57 o 
  -6  12   7       61.63      110.33     92.05 o 
  -5  12   7     2017.71     2094.22     85.81 o 
  -4  12   7        0.49       49.45     80.20 o 
  -3  12   7     6956.99     7093.01    183.68 o 
  -2  12   7      151.24      141.29     81.87 o 
  -1  12   7     7601.18     7780.56    184.92 o 
   0  12   7      172.66      108.46     78.96 o 
   1  12   7     2937.90     3081.80    126.75 o 
   2  12   7        5.33       -7.06     74.80 o 
   3  12   7     1956.44     1962.07     83.11 o 
   4  12   7       10.04      -32.00     82.49 o 
   5  12   7      183.32       -4.57    104.93 o 
   6  12   7       48.09      -59.01    104.51 o 
   7  12   7       12.26       29.50    115.73 o 
   8  12   7       28.47       13.71    115.73 o 
  -8  13   7       97.22      222.12    121.34 o 
  -7  13   7     1244.67     1219.88     50.49 o 
  -6  13   7       12.06      -80.83    106.38 o 
  -5  13   7      427.01      504.49     30.34 o 
  -4  13   7        3.72      -30.96     85.40 o 
  -3  13   7       28.18        7.27     24.31 o 
  -2  13   7     1811.32     1681.57     71.48 o 
  -1  13   7      610.74      530.26     27.01 o 
   0  13   7       17.04        7.27     22.02 o 
   1  13   7     2494.31     2261.07     98.49 o 
   2  13   7      213.00      221.29     23.48 o 
   3  13   7     1760.62     1934.85     76.46 o 
   4  13   7       80.53      144.82     78.13 o 
   5  13   7     3299.97     3581.52    148.56 o 
   6  13   7       27.55     -100.36    100.36 o 
   7  13   7     1076.96     1163.16     50.08 o 
   8  13   7        4.98      163.73    104.72 o 
  -8  14   7       30.53      114.90    114.90 o 
  -7  14   7      615.59      590.51     39.27 o 
  -6  14   7       15.17     -102.23    102.23 o 
  -5  14   7     2866.87     2834.55    112.82 o 
  -4  14   7       15.32       81.24     83.74 o 
  -3  14   7     2380.15     2423.14    102.64 o 
  -2  14   7       93.90       71.27     24.52 o 
  -1  14   7     2038.38     2009.03     90.38 o 
   0  14   7       68.16       92.88     78.33 o 
   1  14   7     8160.50     7964.65    198.02 o 
   2  14   7      450.25      449.64     25.97 o 
   3  14   7      546.97      589.89     30.34 o 
   4  14   7      268.12      256.40     27.63 o 
   5  14   7       34.13       13.71     94.12 o 
   6  14   7        0.89       38.86     29.71 o 
   7  14   7       22.49      -29.71    116.36 o 
  -8  15   7       61.68     -131.53    131.53 o 
  -7  15   7      569.30      440.29     39.48 o 
  -6  15   7      275.38      121.55    112.20 o 
  -5  15   7      187.06       73.35    108.67 o 
  -4  15   7      571.25      658.67     31.17 o 
  -3  15   7      206.98      204.04     27.01 o 
  -2  15   7      425.86      381.28     26.80 o 
  -1  15   7       94.77      -70.65     89.97 o 
   0  15   7      416.25      426.16     26.80 o 
   1  15   7     1149.96     1066.95     48.41 o 
   2  15   7      579.55      527.76     28.47 o 
   3  15   7     2524.60     2594.77    110.12 o 
   4  15   7       41.72      -37.19     99.73 o 
   5  15   7     1237.83     1258.32     55.27 o 
   6  15   7       25.35      -29.92    116.98 o 
   7  15   7      710.37      771.49     43.43 o 
  -7  16   7      746.78      791.85     39.69 o 
  -6  16   7      327.19      361.75     35.32 o 
  -5  16   7     1600.95     1697.98     76.05 o 
  -4  16   7      186.62      125.71     31.37 o 
  -3  16   7     2306.77     2297.43     95.58 o 
  -2  16   7       47.25       60.88     92.46 o 
  -1  16   7     2562.11     2517.89    101.81 o 
   0  16   7      136.23       77.71     84.98 o 
   1  16   7      568.41      515.92     29.30 o 
   2  16   7      698.49      750.09     35.74 o 
   3  16   7      861.47      930.44     33.04 o 
   4  16   7      672.22      788.11     34.91 o 
   5  16   7        4.81       41.76     99.53 o 
   6  16   7      163.29      235.00     32.21 o 
   7  16   7        0.85      -98.70    117.19 o 
  -7  17   7      307.97      353.64     39.89 o 
  -6  17   7      363.76      356.76     37.82 o 
  -5  17   7       47.47      112.41    102.85 o 
  -4  17   7      849.46      857.51     38.86 o 
  -3  17   7      257.63      178.07     97.66 o 
  -2  17   7     2251.00     2490.25     94.54 o 
  -1  17   7     1241.67     1199.52     53.19 o 
   0  17   7     1093.43     1138.43     41.14 o 
   1  17   7      581.20      575.97     31.58 o 
   2  17   7      445.26      503.87     31.17 o 
   3  17   7      477.56      492.23     33.04 o 
   4  17   7        1.49      -72.72     72.72 o 
   5  17   7     1062.20     1150.90     44.26 o 
   6  17   7       56.30        0.00    120.31 o 
  -7  18   7      317.99      343.88     37.61 o 
  -6  18   7       26.42      -45.09    121.14 o 
  -5  18   7      979.15     1033.71     50.49 o 
  -4  18   7       20.18       70.85    109.92 o 
  -3  18   7     1552.80     1537.99     63.17 o 
  -2  18   7       99.42     -139.84    139.84 o 
  -1  18   7     1930.09     1918.44     79.37 o 
   0  18   7      901.64      948.73     36.15 o 
   1  18   7      531.20      578.25     31.37 o 
   2  18   7       18.53       79.58     84.36 o 
   3  18   7      297.42      301.91     30.96 o 
   4  18   7      898.69      964.93     37.61 o 
   5  18   7       57.18        0.00    107.42 o 
   6  18   7      219.41      283.41     39.48 o 
  -6  19   7      237.04      210.27    133.81 o 
  -5  19   7      168.32      145.03     36.15 o 
  -4  19   7      420.81      412.24     36.57 o 
  -3  19   7        6.12       70.23    108.88 o 
  -2  19   7     1541.90     1568.95     57.76 o 
  -1  19   7        1.44     -107.84    107.84 o 
   0  19   7      582.45      535.04     35.95 o 
   1  19   7      442.77      498.88     33.66 o 
   2  19   7       46.49      116.15     96.83 o 
   3  19   7      958.26      955.17     47.79 o 
   4  19   7       39.21       23.69    115.94 o 
   5  19   7      220.80      220.46    126.75 o 
   6  19   7        0.00      102.64    116.57 o 
  -6  20   7       58.52      110.33    129.66 o 
  -5  20   7     1125.97     1311.10     48.62 o 
  -4  20   7       39.11      -19.32    123.84 o 
  -3  20   7     1125.22     1088.77     48.21 o 
  -2  20   7       68.52     -114.90    114.90 o 
  -1  20   7     1471.12     1555.65     57.35 o 
   0  20   7        8.46       62.13    105.14 o 
   1  20   7     1046.15     1107.06     38.44 o 
   2  20   7      394.34      434.89     33.87 o 
   3  20   7      212.00      177.44     35.95 o 
   4  20   7       21.80        0.00    114.07 o 
   5  20   7       16.44      153.13    110.75 o 
  -5  21   7       57.74      102.23    126.75 o 
  -4  21   7      145.95      120.93    125.71 o 
  -3  21   7       67.58      -38.44    127.16 o 
  -2  21   7      117.81      119.27    121.55 o 
  -1  21   7      186.40       16.62    123.63 o 
   0  21   7      448.66      214.43    116.77 o 
   1  21   7      297.78      366.11     35.95 o 
   2  21   7       50.00     -122.59    122.59 o 
   3  21   7      711.57      761.10     40.93 o 
   4  21   7        0.44        7.06    119.27 o 
  -4  22   7        1.58      100.98    129.86 o 
  -3  22   7     1126.26     1080.04     43.01 o 
  -2  22   7        3.24     -104.51    114.07 o 
  -1  22   7     1485.71     1528.23     64.00 o 
   0  22   7       25.15       18.91    116.36 o 
   1  22   7      243.11      109.71    124.05 o 
   2  22   7       17.23     -100.57    117.40 o 
   3  22   7      353.84      368.81     40.93 o 
   4  22   7      129.29      -76.67    131.73 o 
  -4  23   7       67.55      139.01    114.90 o 
  -3  23   7       10.28     -197.60    197.60 o 
  -2  23   7      523.26      591.76     42.60 o 
  -1  23   7       75.76      -87.48    129.86 o 
   0  23   7       49.46       25.97    120.72 o 
   1  23   7      268.07      251.83    142.54 o 
   2  23   7       16.81      162.28    114.49 o 
   3  23   7      439.28      513.63     40.73 o 
  -2  24   7       69.95     -143.78    143.78 o 
  -1  24   7      362.04      388.55     37.61 o 
   1  24   7      491.71      553.94     40.31 o 
   2  24   7      195.58      104.72    140.25 o 
 -10   0   8     1010.40      857.51     47.17 o 
  -6   0   8     3471.52     3349.63    134.23 o 
  -4   0   8     1629.41     1504.96     55.89 o 
  -2   0   8      343.93      411.41     20.15 o 
   0   0   8      168.98      221.29     17.87 o 
   2   0   8     6860.52     6689.09    143.16 o 
   4   0   8     9226.28     8499.07    192.20 o 
   6   0   8     2070.14     1973.71     87.27 o 
   8   0   8     2189.16     2265.43     87.48 o 
 -10   1   8       67.92       44.88    109.92 o 
  -9   1   8        0.01       -6.65    109.92 o 
  -7   1   8        7.97      -85.19     85.19 o 
  -6   1   8     4191.88     3912.10    145.45 o 
  -5   1   8        0.03      -42.60     69.40 o 
  -4   1   8    19496.91    20222.06    246.01 o 
  -3   1   8      170.21      199.05     17.87 o 
  -2   1   8    17639.65    20077.23    215.47 o 
  -1   1   8      104.62        4.99     70.23 o 
   0   1   8    34610.55    36200.61    297.96 o 
   1   1   8     3359.65     3927.26    114.07 o 
   2   1   8    12095.00    12124.22    194.48 o 
   3   1   8     1681.01     1674.92     69.40 o 
   4   1   8     2006.56     1900.99     76.05 o 
   5   1   8       55.07        0.00     73.76 o 
   6   1   8      189.23      228.35     26.80 o 
   8   1   8        5.07      -71.68    116.57 o 
   9   1   8       60.96       47.09     34.35 o 
 -10   2   8      887.75      844.42     40.52 o 
  -9   2   8        8.03       73.97     94.12 o 
  -7   2   8       30.80       82.90     82.90 o 
  -6   2   8      989.51     1012.31     49.24 o 
  -5   2   8       80.62       38.02     69.40 o 
  -4   2   8      575.33      627.29     24.73 o 
  -3   2   8        0.15       47.17     58.39 o 
  -2   2   8       71.59       79.58     63.58 o 
  -1   2   8      691.07      886.60     35.74 o 
   0   2   8     4853.44     5364.90    124.25 o 
   1   2   8      657.60      757.57     38.02 o 
   2   2   8      920.75      919.85     35.74 o 
   3   2   8      242.52      199.26     20.15 o 
   4   2   8     3507.31     3184.24    129.86 o 
   5   2   8       18.27       31.37     73.76 o 
   6   2   8     4706.71     4611.90    170.17 o 
   8   2   8     1095.21     1136.56     44.88 o 
   9   2   8       22.74       76.26    109.92 o 
 -10   3   8       37.90       27.01     35.95 o 
  -9   3   8        0.83      145.86     98.70 o 
  -7   3   8      121.73      139.01     82.90 o 
  -6   3   8     4906.90     4523.80    159.16 o 
  -5   3   8       98.68      103.06     22.44 o 
  -4   3   8    12297.48    12836.70    199.89 o 
  -3   3   8      727.61      855.23     33.87 o 
  -2   3   8    19343.83    21164.55    226.27 o 
  -1   3   8        6.53       40.93     66.49 o 
   0   3   8    13147.63    14399.63    183.05 o 
   1   3   8      174.02      103.47     62.96 o 
   2   3   8      757.43      641.21     31.37 o 
   3   3   8       12.14       15.58     60.46 o 
   4   3   8     2349.25     2427.71     91.84 o 
   5   3   8      111.28       69.40     76.26 o 
   6   3   8       25.63       80.62     85.19 o 
   8   3   8       25.93        6.65    105.34 o 
   9   3   8       27.69       69.61    114.49 o 
  -9   4   8       16.82       51.74     31.37 o 
  -7   4   8        4.93      -47.17     85.40 o 
  -6   4   8      917.81      846.29     38.23 o 
  -5   4   8      292.20      265.13     22.44 o 
  -4   4   8      608.15      649.11     22.44 o 
  -3   4   8       42.49       68.15     61.30 o 
  -2   4   8       36.91       37.61     63.37 o 
  -1   4   8       64.56       68.98     66.49 o 
   0   4   8     1816.77     2223.05     83.32 o 
   1   4   8     1016.51     1115.37     51.95 o 
   2   4   8     3907.90     3644.27    116.98 o 
   3   4   8      147.07      157.08     20.15 o 
   4   4   8     5169.92     4847.53    154.80 o 
   5   4   8      316.52      302.74     24.73 o 
   6   4   8     2027.52     1959.79     82.90 o 
   8   4   8     1034.50      960.57     42.60 o 
   9   4   8       47.05      -58.39    121.34 o 
  -9   5   8       69.18       18.08    108.05 o 
  -8   5   8      715.83      625.00     33.66 o 
  -7   5   8      575.72      559.76     29.30 o 
  -6   5   8     3592.43     3621.62    135.06 o 
  -5   5   8        5.17       42.80     74.39 o 
  -4   5   8    10448.31    10786.52    192.41 o 
  -3   5   8       62.49       82.49     18.28 o 
  -2   5   8     8787.07     9219.86    164.56 o 
  -1   5   8     1701.47     1850.29     78.96 o 
   0   5   8     5372.56     5010.22    124.05 o 
   1   5   8        5.58      -47.79     61.50 o 
   2   5   8     6547.84     6354.35    148.77 o 
   3   5   8      338.04      341.59     20.15 o 
   4   5   8       65.80       76.26     20.15 o 
   5   5   8        0.87       13.51     78.54 o 
   6   5   8      108.43      107.63     87.48 o 
   8   5   8        3.05        0.00    107.84 o 
   9   5   8        4.09      155.00    112.41 o 
  -9   6   8       22.07      168.93    110.33 o 
  -8   6   8     1480.11     1402.52     58.59 o 
  -7   6   8        2.13       45.09     87.89 o 
  -6   6   8      726.53      723.91     31.58 o 
  -5   6   8        1.91       61.09     72.31 o 
  -4   6   8      334.95      357.18     22.65 o 
  -3   6   8      367.82      404.55     20.78 o 
  -2   6   8      123.58       82.28     67.74 o 
  -1   6   8        9.27       20.36     65.87 o 
   0   6   8       32.01       64.00     59.22 o 
   1   6   8      207.01      245.18     18.28 o 
   2   6   8     3197.95     3109.23    115.53 o 
   3   6   8       39.39       87.89     60.88 o 
   4   6   8     4553.68     4648.89    155.21 o 
   5   6   8      288.56      337.23     24.73 o 
   6   6   8     2356.09     2608.90    107.84 o 
   8   6   8      858.80      926.29     38.23 o 
   9   6   8       38.50       65.24    121.55 o 
  -9   7   8      147.56      218.79    121.76 o 
  -8   7   8      314.03      275.10     31.58 o 
  -7   7   8      910.70      896.16     33.87 o 
  -6   7   8     4276.16     4221.27    162.69 o 
  -5   7   8      132.28       81.66     79.37 o 
  -4   7   8     6882.15     6800.67    167.06 o 
  -3   7   8       98.54       88.72     67.74 o 
  -2   7   8     8496.46     8136.90    166.43 o 
  -1   7   8       17.65       -7.48     65.45 o 
   0   7   8     5589.85     5435.13    136.10 o 
   1   7   8      942.43      848.99     29.92 o 
   2   7   8     3690.21     3548.27    125.08 o 
   3   7   8     1648.58     1582.46     70.02 o 
   4   7   8     2146.19     2188.56     90.18 o 
   5   7   8       31.66        0.00     81.03 o 
   6   7   8      182.79      159.78     29.30 o 
   7   7   8      112.08       65.24     99.11 o 
   8   7   8        8.80       47.17    114.69 o 
  -9   8   8       18.50       -8.93     36.15 o 
  -8   8   8     1230.59     1179.36     61.09 o 
  -6   8   8     1391.55     1315.46     54.44 o 
  -5   8   8       18.70      -63.79     77.50 o 
  -4   8   8     1272.98     1358.06     52.98 o 
  -3   8   8       12.58       -2.29     68.36 o 
  -2   8   8      347.29      382.52     22.23 o 
  -1   8   8        1.02       82.90     62.75 o 
   0   8   8      757.37      818.24     36.15 o 
   1   8   8      434.70      492.44     20.99 o 
   2   8   8     3582.84     3683.75    130.28 o 
   3   8   8        0.45        2.29     65.87 o 
   4   8   8     3015.99     3120.24    119.68 o 
   5   8   8       30.61      -27.01     83.53 o 
   6   8   8     3180.06     3457.26    124.05 o 
   7   8   8      206.65      180.35     96.83 o 
   8   8   8      763.74      755.08     40.52 o 
  -9   9   8      189.62      174.33    126.75 o 
  -8   9   8      406.68      398.52     36.15 o 
  -6   9   8     3049.81     3151.83    129.66 o 
  -5   9   8        6.49      -22.86     82.49 o 
  -4   9   8     7098.67     7465.77    180.77 o 
  -3   9   8        4.91      -11.84     21.40 o 
  -2   9   8    11508.33    11612.45    206.33 o 
  -1   9   8       48.69       84.98     65.04 o 
   0   9   8     3144.64     3028.41    118.64 o 
   1   9   8       26.13      -28.05     70.23 o 
   2   9   8     5589.21     6048.71    165.39 o 
   3   9   8        0.94      -77.50     77.50 o 
   4   9   8     1393.72     1481.68     54.44 o 
   5   9   8      561.91      533.37     29.30 o 
   7   9   8      117.03       85.81     29.30 o 
   8   9   8       14.09      -45.09    128.62 o 
  -9  10   8       11.17      -97.45    122.59 o 
  -8  10   8     1198.68     1216.97     56.72 o 
  -6  10   8     1310.10     1254.16     59.43 o 
  -5  10   8       71.37       16.21     78.33 o 
  -4  10   8     1826.65     1742.87     93.29 o 
  -3  10   8      182.61      201.34     23.89 o 
  -2  10   8      183.23       67.53     89.97 o 
  -1  10   8       23.13       32.41     19.95 o 
   0  10   8     1485.78     1425.79     58.39 o 
   1  10   8       98.29      127.16     68.36 o 
   2  10   8     6524.17     6043.93    171.00 o 
   3  10   8     1118.58     1140.51     41.14 o 
   4  10   8     3962.95     4129.44    154.59 o 
   5  10   8        1.18      -15.79     81.66 o 
   7  10   8        3.41       33.87    104.10 o 
   8  10   8     1261.11     1252.50     51.95 o 
  -9  11   8       20.20       86.44    120.51 o 
  -8  11   8      252.78      286.95     36.36 o 
  -7  11   8       24.31     -109.50    109.50 o 
  -6  11   8     2714.81     2762.03    114.69 o 
  -5  11   8      333.44      215.26     27.84 o 
  -4  11   8     5281.72     6522.03    183.26 o 
  -3  11   8      111.53      103.89     82.07 o 
  -2  11   8     9217.90     9043.66    199.26 o 
  -1  11   8       14.49      -46.96     76.67 o 
   0  11   8     5995.79     5600.94    161.45 o 
   1  11   8       34.48       61.71     68.78 o 
   2  11   8     2846.04     2691.59    113.86 o 
   3  11   8      425.05      452.13     25.35 o 
   4  11   8      179.56      196.15     25.14 o 
   5  11   8      101.80       40.93     99.94 o 
   7  11   8       82.21       47.58    115.53 o 
   8  11   8       66.97      -38.44    124.67 o 
  -8  12   8      811.48      863.33     41.14 o 
  -7  12   8       60.99      -32.00    103.06 o 
  -6  12   8      774.34      709.19     26.54 o 
  -5  12   8       33.47      127.99     76.88 o 
  -4  12   8     1304.76     1191.00     47.37 o 
  -3  12   8      505.88      507.82     26.80 o 
  -2  12   8      478.76      391.46     27.22 o 
  -1  12   8      451.67      485.58     24.73 o 
   0  12   8     1241.44     1104.98     49.04 o 
   1  12   8      851.29      753.21     33.45 o 
   2  12   8     5952.16     5855.47    168.09 o 
   3  12   8       26.26      126.75     73.76 o 
   4  12   8     2071.73     2084.87     82.49 o 
   5  12   8       45.17      102.44     91.22 o 
   6  12   8     1624.93     1609.47     70.44 o 
   7  12   8       53.37       59.01    111.16 o 
   8  12   8      506.44      488.08     40.93 o 
  -8  13   8      357.61      444.65     39.06 o 
  -7  13   8        5.65      -68.98    112.62 o 
  -6  13   8     2004.24     2264.70    231.47 o 
  -5  13   8      109.79      -58.59     98.49 o 
  -4  13   8     2683.19     2792.78    114.49 o 
  -3  13   8       27.92       51.32     83.11 o 
  -2  13   8     3808.80     3603.13    142.95 o 
  -1  13   8       27.85      -51.53     81.03 o 
   0  13   8      406.96      432.60     27.01 o 
   1  13   8     1585.62     1542.98     67.11 o 
   2  13   8      851.99      977.19     39.89 o 
   3  13   8      197.54      236.25     25.56 o 
   4  13   8      780.92      861.67     36.78 o 
   5  13   8      170.48      -14.86     72.73 o 
   6  13   8        2.66     -102.64    102.64 o 
   7  13   8       19.30      191.16    109.29 o 
  -8  14   8      833.64      830.71     43.63 o 
  -7  14   8      101.41      196.35    108.67 o 
  -6  14   8      483.31      514.47     34.91 o 
  -5  14   8      522.51      561.22     33.04 o 
  -4  14   8      299.86      256.82     28.88 o 
  -3  14   8      501.50      511.56     29.50 o 
  -2  14   8       47.32        0.00     83.53 o 
  -1  14   8     1690.75     1642.51     68.36 o 
   0  14   8      102.32      -19.53     88.10 o 
   1  14   8        4.60        7.27     81.87 o 
   2  14   8      125.09       87.27     25.97 o 
   3  14   8      100.33       79.16     81.45 o 
   4  14   8     2037.44     2222.01     94.54 o 
   5  14   8       19.85       -0.11     91.84 o 
   6  14   8      859.53      878.08     38.86 o 
   7  14   8        0.34      -66.28    116.36 o 
  -8  15   8      142.50      168.72    131.73 o 
  -7  15   8        8.64      -74.39    118.44 o 
  -6  15   8     1069.57     1182.48     51.53 o 
  -5  15   8      121.26       94.98     29.50 o 
  -4  15   8     2764.80     2781.15    115.94 o 
  -3  15   8       76.77      142.95     83.74 o 
  -2  15   8      742.34      750.09     34.28 o 
  -1  15   8      162.68      175.16     26.80 o 
   0  15   8      372.77      348.45     26.80 o 
   1  15   8      298.99      302.11     26.60 o 
   2  15   8     1440.89     1532.80     54.65 o 
   3  15   8      155.83      163.73     93.71 o 
   4  15   8      372.11      386.04     22.92 o 
   5  15   8      360.04      405.38     32.21 o 
   6  15   8       45.65       11.43    107.84 o 
   7  15   8        8.82      208.40    119.06 o 
  -7  16   8      202.87      231.05     39.69 o 
  -6  16   8      512.60      567.66     40.10 o 
  -5  16   8      613.34      589.27     35.74 o 
  -4  16   8      328.84      321.12     23.16 o 
  -3  16   8      571.87      551.45     31.79 o 
  -2  16   8      164.67      111.99     29.09 o 
  -1  16   8       16.04      109.08     75.22 o 
   0  16   8       93.27       67.94     26.80 o 
   1  16   8      465.08      497.64     29.09 o 
   2  16   8     1663.70     1497.06     71.48 o 
   3  16   8      260.13      223.36     30.54 o 
   4  16   8      673.52      792.68     25.56 o 
   5  16   8       86.00      -30.13    108.67 o 
   6  16   8      764.31      893.46     50.70 o 
  -7  17   8       82.60      -54.02    133.81 o 
  -6  17   8      655.54      743.86     40.31 o 
  -5  17   8       63.53        4.78    110.33 o 
  -4  17   8     1662.39     1539.89     43.78 o 
  -3  17   8      164.56      170.80     29.30 o 
  -2  17   8     1885.01     1801.88     72.72 o 
  -1  17   8       20.25        0.00     91.63 o 
   0  17   8     2752.53     2670.19    108.88 o 
   1  17   8       49.95       89.97     87.48 o 
   2  17   8      391.58      387.93     31.17 o 
   3  17   8      355.48      363.40     25.97 o 
   4  17   8      403.09      166.22    114.69 o 
   6  17   8       14.64      196.56    124.88 o 
  -6  18   8      339.17      359.67     40.52 o 
  -5  18   8      360.11      335.36     38.65 o 
  -4  18   8      269.17      218.17     34.28 o 
  -3  18   8      128.43       84.51     74.58 o 
  -2  18   8      188.26     -100.33    113.34 o 
  -1  18   8      759.77      779.18     38.44 o 
   0  18   8     1158.44     1067.37     57.76 o 
   2  18   8      638.84      662.57     56.41 o 
   3  18   8      305.77      187.63    116.36 o 
   4  18   8     1067.34     1116.82     46.96 o 
   5  18   8       74.06      156.46    116.77 o 
   6  18   8      561.12      638.51     41.76 o 
  -6  19   8      462.66      390.42     40.73 o 
  -5  19   8       53.78       -7.27     36.36 o 
  -4  19   8     1848.10     1883.33     80.41 o 
  -3  19   8      122.00      113.66     31.37 o 
  -2  19   8     2650.45     2770.12     76.16 o 
  -1  19   8       31.45      -27.53     74.49 o 
   0  19   8     1622.54     1601.61     52.78 o 
   1  19   8      197.52      221.93     56.62 o 
   2  19   8      478.98      509.48     33.87 o 
   3  19   8      164.32       11.84    124.05 o 
   4  19   8      180.74      169.96     35.53 o 
   5  19   8      145.40      142.95    124.25 o 
  -5  20   8       70.50       99.94    121.76 o 
  -4  20   8      192.75      133.60     38.86 o 
  -3  20   8      499.80      611.71     38.44 o 
  -2  20   8      101.89     -136.30    136.30 o 
  -1  20   8      681.01      677.78     35.74 o 
   0  20   8      138.30       55.06    114.90 o 
   1  20   8      194.11      182.64    115.32 o 
   2  20   8      802.67      959.74     43.43 o 
   3  20   8      156.68      186.79     35.95 o 
   4  20   8      505.75      628.54     40.31 o 
   5  20   8       74.14       -7.06    127.16 o 
  -5  21   8       59.04      -29.30    121.76 o 
  -4  21   8     1042.10     1046.18     45.92 o 
  -3  21   8        3.92       -7.27    127.16 o 
  -2  21   8      775.17      848.37     40.52 o 
  -1  21   8      146.31       30.96    130.69 o 
   0  21   8     1109.77     1248.97     50.08 o 
   1  21   8       77.99       59.84     35.95 o 
   2  21   8      448.96      495.97     38.44 o 
   4  21   8      131.85      -26.18    128.62 o 
  -4  22   8        3.75     -141.91    141.91 o 
  -3  22   8      345.13      300.87     40.52 o 
  -2  22   8       15.97     -130.69    130.69 o 
  -1  22   8      339.33      414.73     38.02 o 
   0  22   8       56.03      161.45    104.51 o 
   1  22   8      280.45      276.76     38.23 o 
   2  22   8       61.66       55.06    119.89 o 
   3  22   8       34.34       14.54    125.50 o 
  -3  23   8        8.67       88.10    116.57 o 
  -2  23   8      410.57      466.05     42.60 o 
  -1  23   8       21.55      -82.70    132.36 o 
   0  23   8      485.60      530.26     40.31 o 
   1  23   8      100.70      116.57    123.63 o 
   2  23   8      342.93      360.71     38.23 o 
  -1  24   8      232.17      277.80     37.61 o 
   0  24   8        0.79       40.10    125.08 o 
   1  24   8      151.24      -28.47    139.84 o 
  -9   0   9      248.36      280.30     33.66 o 
  -7   0   9      789.27      781.46     31.37 o 
  -5   0   9     9023.79     8948.08    192.41 o 
  -3   0   9     7548.02     8158.10    161.03 o 
  -1   0   9    17606.88    17969.09    225.86 o 
   1   0   9     6754.63     6912.45    149.81 o 
   3   0   9    11587.37    10965.84    201.34 o 
   5   0   9     1376.65     1525.73     64.83 o 
   7   0   9        3.75        4.57     96.20 o 
   9   0   9       90.89       67.32     35.95 o 
  -9   1   9     1602.41     1435.56     76.26 o 
  -8   1   9       45.93      -53.82     96.41 o 
  -7   1   9     1482.01     1426.62     53.82 o 
  -6   1   9       14.93       29.09     78.33 o 
  -5   1   9     2112.61     2582.51     98.49 o 
  -4   1   9      262.96      243.93     22.44 o 
  -3   1   9     3387.16     3368.33    116.36 o 
  -2   1   9      145.81      170.80     18.08 o 
  -1   1   9      140.05       -9.35     73.14 o 
   0   1   9        4.24      -62.75     62.75 o 
   1   1   9     5830.56     5963.52    143.16 o 
   2   1   9      265.59      243.73     20.15 o 
   3   1   9     5955.06     5729.97    156.46 o 
   4   1   9       73.42       60.46     22.44 o 
   5   1   9     2118.07     2255.46     82.70 o 
   6   1   9      112.44       80.62     89.55 o 
   7   1   9      744.94      716.84     33.66 o 
   8   1   9       52.13       58.39    105.34 o 
   9   1   9      292.54      334.32     35.95 o 
  -9   2   9      121.12      177.24    125.71 o 
  -8   2   9       22.71      -80.62     96.41 o 
  -7   2   9      527.37      443.61     29.09 o 
  -6   2   9       50.29      -33.66     80.62 o 
  -5   2   9     8124.16     8199.03    188.04 o 
  -4   2   9       43.27       31.37     71.68 o 
  -3   2   9    13336.92    13579.72    204.46 o 
  -2   2   9      200.77      260.35     20.57 o 
  -1   2   9    12483.51    12868.07    191.99 o 
   0   2   9      165.71      101.60     18.08 o 
   1   2   9     8920.11     9145.68    170.38 o 
   2   2   9      277.95      297.75     20.15 o 
   3   2   9     8719.78     8360.89    181.18 o 
   4   2   9      115.38      100.77     71.68 o 
   5   2   9      642.39      700.64     31.37 o 
   6   2   9       13.13       89.55     78.33 o 
   7   2   9      330.73      320.40     31.37 o 
   8   2   9      109.18      172.67    109.92 o 
   9   2   9       99.81       83.11     35.95 o 
  -9   3   9     1747.88     1905.97     83.11 o 
  -8   3   9        0.03      -76.26    103.27 o 
  -7   3   9     1534.28     1433.27     69.61 o 
  -6   3   9      102.65       15.79     85.19 o 
  -5   3   9     1279.50     1296.55     53.82 o 
  -4   3   9       65.25      -13.51     71.89 o 
  -3   3   9      822.34      951.43     40.73 o 
  -2   3   9      135.46      123.42     18.70 o 
  -1   3   9       53.51      107.63     70.02 o 
   0   3   9       36.43      -32.00     61.50 o 
   1   3   9     2865.71     3094.89    110.12 o 
   2   3   9       98.19       80.62     56.10 o 
   3   3   9     3153.78     3024.46    120.93 o 
   4   3   9      203.53      174.74     22.44 o 
   5   3   9      811.63      813.25     31.37 o 
   6   3   9      336.28      228.56     29.09 o 
   7   3   9     1100.25     1053.66     40.31 o 
   8   3   9       13.54       76.26    107.63 o 
  -9   4   9       54.87      114.69     33.66 o 
  -8   4   9       98.60       56.10    103.27 o 
  -7   4   9      895.40      875.59     38.23 o 
  -6   4   9       39.43      141.50     78.54 o 
  -5   4   9     6582.88     6593.72    170.80 o 
  -4   4   9      449.10      462.31     24.73 o 
  -3   4   9     6413.05     6882.32    152.72 o 
  -2   4   9      360.29      339.10     21.40 o 
  -1   4   9    10756.66    12441.50    194.07 o 
   0   4   9       21.07       55.27     18.49 o 
   1   4   9     7680.09     7539.95    156.04 o 
   2   4   9     1005.51     1065.29     51.74 o 
   3   4   9     7904.60     7486.76    181.81 o 
   4   4   9        2.08       56.10     73.97 o 
   5   4   9     3215.58     3271.30    139.01 o 
   6   4   9       11.17      123.42     73.97 o 
   7   4   9      114.03      163.73    100.98 o 
   8   4   9       28.56      -17.87    100.98 o 
  -9   5   9     1570.68     1716.27     62.96 o 
  -8   5   9        0.09       67.53    103.47 o 
  -7   5   9     1889.43     1940.67     74.18 o 
  -6   5   9      221.50      220.46     27.01 o 
  -5   5   9      568.18      610.88     27.01 o 
  -4   5   9        1.05       -6.86     70.23 o 
  -3   5   9      390.66      395.41     23.06 o 
  -2   5   9      901.41     1208.66     50.70 o 
  -1   5   9        2.41       15.17     20.15 o 
   0   5   9      184.98      137.55     18.70 o 
   1   5   9     1127.68     1086.49     50.08 o 
   2   5   9       43.95       45.09     65.45 o 
   3   5   9      733.78      640.59     29.30 o 
   4   5   9       11.80      -67.32     76.26 o 
   5   5   9     1885.84     1901.19     85.40 o 
   6   5   9       43.18      105.55     80.83 o 
   7   5   9     1622.89     1547.14     69.61 o 
   8   5   9        2.05      -83.11    105.55 o 
  -9   6   9       52.31        0.00    130.69 o 
  -8   6   9      299.09      168.93    119.27 o 
  -7   6   9      740.71      754.66     33.87 o 
  -6   6   9       89.50      117.40     87.89 o 
  -5   6   9     3298.02     3155.98    131.11 o 
  -4   6   9      731.88      831.75     29.71 o 
  -3   6   9    12601.87    13046.56    211.31 o 
  -2   6   9       18.13       24.52     70.85 o 
  -1   6   9     8702.49     7921.44    169.76 o 
   0   6   9      327.71      277.80     21.19 o 
   1   6   9    12875.49    13140.26    205.91 o 
   2   6   9      432.60      459.40     27.22 o 
   3   6   9     6371.24     6217.01    171.21 o 
   4   6   9       50.08       35.95     22.44 o 
   5   6   9     1388.42     1443.04     51.74 o 
   6   6   9      902.99      885.35     44.88 o 
   7   6   9       20.38     -105.55    105.55 o 
   8   6   9      120.46       67.53    119.27 o 
  -9   7   9     1412.60     1581.21     54.23 o 
  -8   7   9      196.20      171.42     33.87 o 
  -7   7   9     1816.70     1725.00     78.96 o 
  -6   7   9      265.53      285.08     27.22 o 
  -5   7   9     1468.11     1435.56     54.44 o 
  -4   7   9       80.88      100.77     77.92 o 
  -3   7   9      356.61      358.42     25.76 o 
  -2   7   9      120.40       34.49     74.18 o 
  -1   7   9       24.60       60.46     68.15 o 
   0   7   9        1.79        2.29     64.20 o 
   1   7   9     1455.49     1277.64     55.27 o 
   2   7   9      130.59      131.73     75.01 o 
   3   7   9     4420.31     4404.33    149.19 o 
   4   7   9     1471.16     1575.39     67.53 o 
   5   7   9     2549.78     2710.29    110.33 o 
   6   7   9       11.98       18.08     89.97 o 
   7   7   9      726.71      780.84     35.95 o 
   8   7   9        4.77      -45.09    119.27 o 
  -9   8   9      107.13      166.52     36.54 o 
  -8   8   9      118.30       33.87    115.32 o 
  -7   8   9     1021.25     1154.43     43.01 o 
  -6   8   9      170.02      131.73     27.22 o 
  -5   8   9     2452.26     2265.85    116.36 o 
  -4   8   9      328.47      334.73     25.35 o 
  -3   8   9     9667.20     9946.47    198.85 o 
  -2   8   9       27.75      -14.96     72.31 o 
  -1   8   9    10040.87    11558.22    203.21 o 
   0   8   9       67.67       71.89     67.11 o 
   1   8   9     9992.80    10355.38    196.98 o 
   2   8   9      129.82       80.00     68.57 o 
   3   8   9     2606.55     2557.16    102.02 o 
   4   8   9     1177.81     1163.36     49.66 o 
   5   8   9      121.57      -97.03     97.03 o 
   6   8   9      284.23      252.45     29.30 o 
   7   8   9        6.72     -114.90    114.90 o 
   8   8   9       55.49      187.00    119.47 o 
  -9   9   9     1332.98     1589.52     67.94 o 
  -8   9   9       54.13       63.37    108.67 o 
  -7   9   9     2474.84     2515.39     99.94 o 
  -6   9   9      151.31      173.08     95.79 o 
  -5   9   9     1627.89     2121.65     77.92 o 
  -4   9   9       17.40       95.37     76.67 o 
  -3   9   9      674.92      702.51     33.45 o 
  -2   9   9       39.72      -77.71     77.71 o 
  -1   9   9      159.04       60.05     77.50 o 
   1   9   9     3496.93     3440.02    135.27 o 
   2   9   9      197.74      183.47     22.86 o 
   3   9   9     3152.17     3169.28    127.37 o 
   4   9   9       90.43       63.37     24.93 o 
   5   9   9     1453.86     1405.64     51.95 o 
   6   9   9       62.06      -33.87    106.18 o 
   7   9   9      786.84      880.37     38.44 o 
   8   9   9        0.61      108.46    115.11 o 
  -9  10   9       28.97       54.44     36.36 o 
  -8  10   9        1.42      -65.87    104.51 o 
  -7  10   9      629.23      635.39     34.08 o 
  -6  10   9      176.98      137.34     95.99 o 
  -5  10   9      703.97      687.34     29.92 o 
  -4  10   9       92.18       67.94     25.76 o 
  -3  10   9     7158.66     7746.48    192.82 o 
  -2  10   9        2.78       52.57     77.71 o 
  -1  10   9     4022.43     3807.79    136.72 o 
   0  10   9       26.28      -75.22     77.50 o 
   1  10   9     4348.53     4425.52    150.43 o 
   2  10   9     1315.82     1411.45     50.70 o 
   3  10   9      407.51      415.77     25.14 o 
   4  10   9      139.30       47.79     88.51 o 
   5  10   9     1233.80     1225.49     45.30 o 
   6  10   9       67.27      -74.59    104.10 o 
   7  10   9        2.02       51.95    104.10 o 
   8  10   9       16.45      -20.36    122.18 o 
  -8  11   9       79.14     -123.01    123.01 o 
  -7  11   9     1618.52     1460.28     64.00 o 
  -6  11   9       12.80       71.27     96.41 o 
  -5  11   9     1320.90     1296.76     46.34 o 
  -4  11   9       83.15       87.27     25.97 o 
  -3  11   9      338.08      378.78     26.80 o 
  -2  11   9       14.24      -84.77     84.77 o 
  -1  11   9        0.27      -79.16     79.16 o 
   0  11   9      422.16      418.89     24.31 o 
   1  11   9      704.38      664.28     28.47 o 
   2  11   9       84.80       83.53     23.27 o 
   3  11   9      464.56      442.57     27.43 o 
   4  11   9        8.95       20.57     77.50 o 
   5  11   9     1343.31     1308.19     61.30 o 
   6  11   9        0.03      -31.79     97.45 o 
   7  11   9     1093.09     1171.47     43.01 o 
  -8  12   9       73.58       38.86    111.99 o 
  -7  12   9      482.30      527.56     36.78 o 
  -6  12   9      313.81      284.04     32.41 o 
  -5  12   9      770.31      837.98     41.97 o 
  -4  12   9       44.89      130.90     83.32 o 
  -3  12   9     2231.62     2096.92     87.89 o 
  -2  12   9       27.95       99.11     76.88 o 
  -1  12   9     2122.71     2129.96     91.22 o 
   0  12   9      533.30      528.18     26.80 o 
   1  12   9     2024.40     1982.85     90.38 o 
   2  12   9       50.92       37.40     74.59 o 
   3  12   9     2043.69     2206.84     85.19 o 
   4  12   9       34.01       45.71     25.14 o 
   5  12   9      771.42      826.97     36.36 o 
   6  12   9       82.37      122.80    102.23 o 
   7  12   9       22.68      -95.37    136.30 o 
  -8  13   9        3.53      160.61    100.98 o 
  -7  13   9     1543.23     1561.89     55.27 o 
  -6  13   9      113.12     -115.94    115.94 o 
  -5  13   9      832.75      834.24     37.61 o 
  -4  13   9       77.36      172.46     93.50 o 
  -3  13   9       65.23       49.24     27.01 o 
  -2  13   9     1010.22      976.78     34.49 o 
  -1  13   9        8.99       27.01     81.03 o 
   0  13   9      430.78      478.73     27.01 o 
   1  13   9      308.21      291.52     26.39 o 
   2  13   9      303.98      332.86     25.76 o 
   3  13   9     1465.13     1441.79     67.11 o 
   4  13   9       35.35      -50.49     98.70 o 
   5  13   9     1103.79     1065.08     43.43 o 
   6  13   9       39.93      -91.22    111.79 o 
   7  13   9      696.29      782.92     40.93 o 
  -8  14   9       43.07      -59.84    124.46 o 
  -7  14   9      218.57       48.62    134.23 o 
  -6  14   9      451.48      466.68     34.91 o 
  -5  14   9      845.16      853.77     35.53 o 
  -4  14   9       13.11      -98.90     98.90 o 
  -3  14   9     2946.36     3027.37    121.14 o 
  -2  14   9       10.82      -22.02     90.80 o 
  -1  14   9     2520.99     2292.86    102.64 o 
   0  14   9       95.18       -4.99     88.10 o 
   1  14   9     4649.41     4805.14    158.33 o 
   2  14   9       31.89        4.78     89.55 o 
   3  14   9      849.91      939.58     44.26 o 
   4  14   9      177.88      235.21     29.92 o 
   5  14   9      361.86      382.94     34.49 o 
   6  14   9       58.64       70.85     32.00 o 
   7  14   9        0.13       13.71    118.64 o 
  -7  15   9      599.27      558.31     41.97 o 
  -6  15   9      127.98      152.51    119.68 o 
  -5  15   9      609.72      590.10     35.74 o 
  -4  15   9      478.30      550.41     31.58 o 
  -3  15   9       35.33      113.24     98.49 o 
  -2  15   9      675.88      706.04     39.06 o 
  -1  15   9        0.47      -92.46     92.46 o 
   0  15   9     1456.66     1434.31     63.37 o 
   1  15   9      853.28      860.63     36.15 o 
   2  15   9      848.23      878.71     42.60 o 
   3  15   9     1306.93     1180.40     67.74 o 
   4  15   9       18.96        0.00    104.31 o 
   5  15   9     1116.73     1282.63     52.98 o 
   6  15   9       13.85        0.00    112.41 o 
  -7  16   9      425.44      470.21     39.69 o 
  -6  16   9      149.40      115.73    122.80 o 
  -5  16   9      984.92      981.56     52.78 o 
  -4  16   9        7.90       60.88    102.44 o 
  -3  16   9     1643.17     1676.17     68.57 o 
  -2  16   9        0.02       29.09     94.96 o 
  -1  16   9     3894.69     4281.53    155.21 o 
   0  16   9      138.24      160.41     29.09 o 
   1  16   9     1551.38     1573.52     77.50 o 
   2  16   9       14.02       -9.56     92.88 o 
   3  16   9     1960.06     1916.99     86.85 o 
   4  16   9      314.30      383.98     32.62 o 
   5  16   9       97.53        0.00    122.59 o 
   6  16   9      123.86      168.09     36.78 o 
  -7  17   9      920.41      967.22     44.67 o 
  -6  17   9      245.46      225.65     38.02 o 
  -5  17   9      274.27      296.09     38.44 o 
  -4  17   9      197.18       98.07    112.62 o 
  -3  17   9      131.94      185.34    102.44 o 
  -2  17   9      641.47      648.90     33.87 o 
  -1  17   9      235.38      195.52     31.37 o 
   0  17   9      718.79      699.39     33.87 o 
   1  17   9      295.92      119.06    102.02 o 
   2  17   9      620.27      607.14     33.45 o 
   3  17   9      772.71      778.97     37.82 o 
   4  17   9       24.97     -121.55    121.55 o 
   5  17   9      682.90      736.17     39.48 o 
   6  17   9        0.57     -129.45    129.45 o 
  -6  18   9       47.22       55.06    124.25 o 
  -5  18   9      813.67      856.68     41.14 o 
  -4  18   9        0.37       54.02    112.82 o 
  -3  18   9     1341.73     1291.98     50.91 o 
  -2  18   9        0.80       -9.56    108.46 o 
  -1  18   9     1782.09     1732.06     74.59 o 
   0  18   9       53.94       65.04     98.90 o 
   1  18   9     1139.13     1180.61     48.41 o 
   2  18   9       12.78       -9.56    100.77 o 
   3  18   9      676.82      699.60     38.02 o 
   4  18   9      238.40      180.98    117.40 o 
   5  18   9      127.53      200.51    121.34 o 
  -6  19   9      241.90      319.57     38.44 o 
  -5  19   9      525.97      491.61     43.84 o 
  -4  19   9      289.33      270.74     39.06 o 
  -3  19   9       58.21      181.39    108.88 o 
  -2  19   9      239.04      136.93    112.82 o 
  -1  19   9        5.98       31.17    112.62 o 
   0  19   9      375.79      201.76    112.82 o 
   1  19   9      408.96      436.96     33.87 o 
   2  19   9      218.14      245.80     33.66 o 
   3  19   9      280.30      145.24    121.55 o 
   4  19   9       33.06      -11.84    120.31 o 
   5  19   9       62.49       44.47     35.11 o 
  -5  20   9      407.27      420.76     41.56 o 
  -4  20   9       51.09       26.80    123.84 o 
  -3  20   9      486.42      529.63     36.15 o 
  -2  20   9        2.90      -23.89    117.19 o 
  -1  20   9     1225.93     1327.30     47.79 o 
   0  20   9        5.42       12.05    112.41 o 
   1  20   9      535.95      569.94     38.44 o 
   2  20   9       52.94      123.42    113.66 o 
   3  20   9      465.21      526.31     38.23 o 
   4  20   9        1.36     -120.93    120.93 o 
  -4  21   9      240.17      106.38    145.03 o 
  -3  21   9      187.68      122.38     35.95 o 
  -2  21   9      325.19      369.43     35.74 o 
  -1  21   9       11.77     -121.34    121.34 o 
   0  21   9      511.59      541.48     38.23 o 
   1  21   9       69.82       50.28     33.45 o 
   2  21   9       65.80      -19.32    118.02 o 
   3  21   9      195.03      194.48    127.37 o 
   4  21   9        3.58        7.06    126.12 o 
  -4  22   9      159.46      182.64    129.86 o 
  -3  22   9      397.32      405.80     43.01 o 
  -2  22   9       15.10      -14.34    137.76 o 
  -1  22   9      593.27      697.10     42.60 o 
   0  22   9       16.25      -33.24    125.92 o 
   1  22   9      558.76      627.91     43.01 o 
   2  22   9       14.11      -62.33    117.60 o 
   3  22   9      674.58      766.50     43.43 o 
  -2  23   9      366.35       40.31    137.14 o 
  -1  23   9        0.00      167.68    111.16 o 
   0  23   9      208.38      227.31     37.82 o 
   1  23   9       53.08        7.06    130.90 o 
  -8   0  10     2899.02     2662.71    107.63 o 
  -6   0  10     2163.58     2419.61     91.84 o 
  -4   0  10     1906.71     1979.74     73.76 o 
  -2   0  10      398.48      424.91     20.15 o 
   0   0  10     1231.34     1151.31     49.24 o 
   2   0  10     1002.09     1028.72     38.02 o 
   4   0  10     1043.52      988.83     40.31 o 
   6   0  10      286.75      293.18     29.09 o 
   8   0  10     1723.25     1885.61     76.26 o 
  -9   1  10       32.47       24.73    103.27 o 
  -8   1  10      716.91      744.27     35.95 o 
  -7   1  10        3.67       62.75     87.27 o 
  -6   1  10      975.24     1027.68     51.53 o 
  -5   1  10        6.03      -38.02     73.76 o 
  -4   1  10     7729.10     7713.24    172.25 o 
  -3   1  10       42.75       51.53     67.11 o 
  -2   1  10     9727.59     9629.60    175.78 o 
  -1   1  10       21.56       -9.14     62.13 o 
   0   1  10    11083.57    12486.79    203.83 o 
   1   1  10        0.03      -62.54     62.54 o 
   2   1  10     6588.70     6184.39    158.74 o 
   3   1  10        0.09      -69.40     69.40 o 
   4   1  10     2864.94     2763.28    105.14 o 
   5   1  10       21.19      -15.58     22.44 o 
   6   1  10      761.83      808.27     35.74 o 
   7   1  10        0.85      -24.73     94.12 o 
   8   1  10      178.46      228.77     35.95 o 
  -9   2  10        5.85       44.88    109.92 o 
  -8   2  10     2184.25     2540.74     87.48 o 
  -7   2  10       45.57       58.18     89.55 o 
  -6   2  10     3544.13     3412.38    152.30 o 
  -5   2  10       10.77       65.04     76.26 o 
  -4   2  10     1504.56     1824.52     65.04 o 
  -3   2  10      156.54      184.30     20.15 o 
  -2   2  10     1215.34     1313.17     41.35 o 
  -1   2  10      278.67      310.84     21.61 o 
   0   2  10       87.89      110.33     63.17 o 
   1   2  10       51.38       44.88     62.75 o 
   2   2  10     1858.35     1900.78     82.90 o 
   3   2  10       16.23      -73.76     73.76 o 
   4   2  10      886.95      920.05     29.09 o 
   5   2  10        3.49      -82.90     82.90 o 
   6   2  10     2287.86     2228.66    105.34 o 
   7   2  10      219.88      221.91     31.37 o 
   8   2  10      550.71      621.26     38.23 o 
  -9   3  10        1.20       94.33    110.12 o 
  -8   3  10      219.90      157.08    114.49 o 
  -7   3  10      307.40      273.65     29.09 o 
  -6   3  10      995.03     1033.92     47.17 o 
  -5   3  10      305.91      363.41     24.73 o 
  -4   3  10     5409.06     5529.88    157.29 o 
  -3   3  10      231.88      224.20     20.36 o 
  -2   3  10     8172.87     8628.31    169.34 o 
  -1   3  10      502.31      481.64     22.02 o 
   0   3  10    10425.13    10791.30    186.38 o 
   1   3  10       60.63       56.10     18.08 o 
   2   3  10     7851.62     7852.04    174.95 o 
   3   3  10       95.10       31.37     71.68 o 
   4   3  10     4279.90     4202.57    152.30 o 
   5   3  10       39.66       11.22     82.90 o 
   6   3  10       34.04      -96.41     96.41 o 
   7   3  10       98.18      -56.10    107.63 o 
   8   3  10        8.04      -44.88    118.85 o 
  -9   4  10       11.02      177.65    114.69 o 
  -8   4  10     3245.63     2994.54    121.34 o 
  -7   4  10        1.10      134.85     92.05 o 
  -6   4  10     3782.95     3693.30    155.00 o 
  -5   4  10       11.29      -87.68     87.68 o 
  -4   4  10     3259.70     3153.28    128.62 o 
  -3   4  10       43.96       18.28     70.85 o 
  -2   4  10     1658.55     1970.18     79.37 o 
  -1   4  10      807.35     1012.52     37.19 o 
   0   4  10      388.24      454.62     20.57 o 
   1   4  10      366.23      374.84     22.65 o 
   2   4  10      529.58      575.35     24.73 o 
   3   4  10       10.55       31.37     73.97 o 
   4   4  10     2613.96     2792.37    114.28 o 
   5   4  10       33.47      -33.66     89.76 o 
   6   4  10     1032.46     1004.83     35.95 o 
   7   4  10       58.66      125.71    103.27 o 
   8   4  10      933.64      956.41     42.60 o 
  -9   5  10        1.94      218.17    116.98 o 
  -8   5  10      280.94       56.31    121.55 o 
  -7   5  10      113.00      177.65     98.90 o 
  -6   5  10     1409.27     1447.82     56.31 o 
  -5   5  10        8.93       78.96     83.53 o 
  -4   5  10     3728.35     3782.23    138.38 o 
  -3   5  10       48.58       87.68     73.76 o 
  -2   5  10     7381.75     8013.48    175.99 o 
  -1   5  10        0.01      -12.47     74.80 o 
   0   5  10     7719.03     8468.52    169.34 o 
   1   5  10       23.33      -24.93     68.15 o 
   2   5  10     7422.18     7520.21    180.35 o 
   3   5  10       98.90       47.17     78.75 o 
   4   5  10     1489.47     1464.23     62.96 o 
   5   5  10      727.42      754.24     31.37 o 
   6   5  10      276.27      282.79     29.09 o 
   7   5  10      145.94       71.89    105.55 o 
   8   5  10       14.39      184.30    116.77 o 
  -9   6  10        5.68      -78.96    121.76 o 
  -8   6  10     2439.25     2754.55    101.40 o 
  -7   6  10      117.02      -13.51     99.11 o 
  -6   6  10     3889.15     3690.81    164.77 o 
  -5   6  10        1.23      -81.45     81.45 o 
  -4   6  10     3128.15     3624.74    134.64 o 
  -3   6  10        1.66      -76.88     76.88 o 
  -2   6  10      804.61      770.04     42.18 o 
  -1   6  10      198.51      212.77     22.44 o 
   0   6  10       89.27        0.00     67.94 o 
   1   6  10      136.78       95.99     20.57 o 
   2   6  10     2471.94     2576.69     99.53 o 
   3   6  10      196.93      157.71     22.44 o 
   4   6  10     1089.47     1014.39     45.09 o 
   5   6  10      113.29      128.20     87.68 o 
   6   6  10     1498.00     1555.45     60.67 o 
   7   6  10       23.55      184.30    101.19 o 
   8   6  10      893.26      978.44     42.80 o 
  -9   7  10       10.51       24.73    117.40 o 
  -8   7  10      281.13      203.00    124.05 o 
  -7   7  10       78.74      171.63     99.32 o 
  -6   7  10     1714.90     1707.13     70.23 o 
  -5   7  10        4.95      -75.01     88.72 o 
  -4   7  10     4514.91     5282.00    163.11 o 
  -3   7  10       89.90       44.67     77.71 o 
  -2   7  10     7411.98     6861.13    172.25 o 
  -1   7  10      203.72      205.91     22.65 o 
   0   7  10     5511.87     5661.20    153.55 o 
   1   7  10      116.92      158.54     20.78 o 
   2   7  10     5632.32     5414.77    165.81 o 
   3   7  10      282.64      149.19     85.81 o 
   4   7  10     2648.74     2819.38    110.33 o 
   5   7  10        0.50        8.93     87.89 o 
   6   7  10      250.45      288.19     31.58 o 
   7   7  10      226.78      135.06    114.69 o 
   8   7  10        1.85      -18.08     33.87 o 
  -9   8  10        0.12     -131.11    131.11 o 
  -8   8  10     1549.13     1442.41     61.09 o 
  -7   8  10        3.61       65.66     95.16 o 
  -6   8  10     3416.56     3769.14    147.73 o 
  -5   8  10       12.29       50.28     25.14 o 
  -4   8  10     3442.50     3919.99    148.15 o 
  -3   8  10        5.34      -16.62     23.89 o 
  -2   8  10     1101.08     1051.16     42.80 o 
  -1   8  10        8.74      -80.41     80.41 o 
   0   8  10      351.49      395.82     23.89 o 
   1   8  10       63.12       20.78     73.97 o 
   2   8  10      484.48      538.36     25.14 o 
   3   8  10       89.89      113.24     79.37 o 
   4   8  10     2195.97     2096.09     90.38 o 
   5   8  10       45.96      101.40     85.61 o 
   6   8  10     1316.11     1361.44     75.53 o 
   7   8  10        4.02       15.88    129.55 o 
   8   8  10      644.96      680.90     40.52 o 
  -8   9  10      285.57      208.40     36.36 o 
  -7   9  10       37.78      140.88     97.66 o 
  -6   9  10     1803.78     1936.52     77.50 o 
  -5   9  10       23.41        0.00     25.35 o 
  -4   9  10     2523.33     2425.01    104.93 o 
  -3   9  10       30.03        9.56     84.15 o 
  -2   9  10     5511.83     5481.26    163.73 o 
  -1   9  10       20.12      102.44     75.01 o 
   0   9  10     4887.89     5652.05    158.33 o 
   1   9  10       95.18      111.79     74.59 o 
   2   9  10     3913.32     4084.55    144.41 o 
   3   9  10      104.45       72.72     22.65 o 
   4   9  10     1411.30     1410.83     67.94 o 
   5   9  10      702.86      707.29     31.58 o 
   6   9  10      517.37      569.11     33.87 o 
   7   9  10        4.63       76.67    101.60 o 
   8   9  10       30.02      124.25    124.25 o 
  -8  10  10      868.91     1004.62     43.22 o 
  -7  10  10       31.94      100.36     98.07 o 
  -6  10  10     1249.68     1305.49     48.00 o 
  -4  10  10     1469.63     1309.85     68.15 o 
  -3  10  10      128.05      116.36     89.76 o 
  -2  10  10      466.56      475.82     27.63 o 
  -1  10  10      809.15      803.28     27.43 o 
   0  10  10       34.26       70.02     77.29 o 
   1  10  10      195.65      168.72     23.48 o 
   2  10  10     2190.45     2151.57     78.33 o 
   3  10  10      452.20      460.23     18.53 o 
   4  10  10      709.88      806.19     31.79 o 
   5  10  10        0.72       74.80     97.45 o 
   6  10  10      691.64      787.28     36.15 o 
   7  10  10       81.44      158.33    108.46 o 
  -8  11  10      244.48      250.79     36.57 o 
  -7  11  10      140.48      114.28     34.28 o 
  -6  11  10     1535.44     1638.56     78.33 o 
  -5  11  10      127.15      114.07     95.37 o 
  -4  11  10     1819.80     1813.51     73.55 o 
  -3  11  10        8.69      -80.62     87.89 o 
  -2  11  10     3508.95     4118.84    157.08 o 
  -1  11  10       85.49      141.08     76.67 o 
   0  11  10     2577.29     2566.72     92.25 o 
   1  11  10       56.68       -4.78     82.49 o 
   2  11  10     1756.45     1954.39     74.18 o 
   3  11  10      287.38      277.18     27.43 o 
   4  11  10      583.64      633.32     32.00 o 
   5  11  10        9.50       -4.57     95.37 o 
   6  11  10      512.04      562.25     36.36 o 
   7  11  10      114.33      -13.51    129.24 o 
  -8  12  10      655.67      661.37     41.14 o 
  -7  12  10       19.59       64.20    112.62 o 
  -6  12  10     1402.61     1410.83     53.19 o 
  -5  12  10       75.93       23.48     98.28 o 
  -4  12  10     1205.24     1211.15     50.08 o 
  -3  12  10      461.45      423.04     29.50 o 
  -2  12  10      247.49      247.88     27.22 o 
  -1  12  10      985.99      939.38     41.97 o 
   0  12  10      300.55      285.08     26.80 o 
   1  12  10     1596.36     1574.77     64.00 o 
   2  12  10      262.83      302.53     27.84 o 
   3  12  10       31.22      -48.41     85.19 o 
   4  12  10     1054.24     1042.44     43.43 o 
   5  12  10      174.24       40.93    109.29 o 
   6  12  10      752.54      820.53     38.65 o 
   7  12  10       49.63      -20.36    127.16 o 
  -8  13  10       55.62      206.74    121.76 o 
  -7  13  10       18.55      163.73    110.75 o 
  -6  13  10      768.33      760.48     48.83 o 
  -5  13  10      250.99      188.46    101.40 o 
  -4  13  10     1333.86     1268.09     52.98 o 
  -3  13  10        7.21       69.40     91.63 o 
  -2  13  10     2945.43     3021.34    125.71 o 
  -1  13  10       40.57       76.05     88.31 o 
   0  13  10     2530.91     2331.09     97.86 o 
   1  13  10      683.20      660.12     30.96 o 
   2  13  10     2032.72     2087.57     86.64 o 
   3  13  10       36.47      -13.92     92.46 o 
   4  13  10     1575.01     1496.44     73.35 o 
   5  13  10      321.68      326.84     32.00 o 
   6  13  10       39.49      191.37    107.21 o 
   7  13  10       63.35       13.71    120.72 o 
  -7  14  10       35.75        6.86    129.86 o 
  -6  14  10     1378.38     1410.42     70.23 o 
  -5  14  10      180.71      173.29     30.75 o 
  -4  14  10     1158.59     1176.87     43.63 o 
  -3  14  10      278.34      274.89     29.71 o 
  -2  14  10      162.72        4.99    100.57 o 
  -1  14  10      950.85      853.15     44.05 o 
   0  14  10       11.88       46.54     90.80 o 
   1  14  10      386.18      100.57    105.34 o 
   2  14  10      523.27      524.65     33.04 o 
   3  14  10      616.46      597.16     32.62 o 
   4  14  10     1276.20     1283.46     59.84 o 
   5  14  10       29.59       34.49    110.12 o 
   6  14  10      698.20      740.74     41.14 o 
  -7  15  10      105.97      -53.61    132.98 o 
  -6  15  10      553.19      564.75     39.89 o 
  -5  15  10      265.44      243.52     33.45 o 
  -4  15  10     1288.72     1397.95     51.11 o 
  -3  15  10        9.36       59.01    103.47 o 
  -2  15  10     2037.80     2005.92     78.13 o 
  -1  15  10        1.41       41.35     94.96 o 
   0  15  10     2714.47     2988.10    117.19 o 
   1  15  10      128.02      -31.17    103.47 o 
   2  15  10     2460.55     2660.01    104.10 o 
   3  15  10      160.15      168.09    100.36 o 
   4  15  10      646.09      703.75     34.70 o 
   5  15  10      126.31      -41.35    131.11 o 
   6  15  10      183.94      217.96    130.69 o 
  -7  16  10       10.84      136.10    119.68 o 
  -6  16  10     1154.17     1165.03     54.44 o 
  -5  16  10      126.07      153.76     33.66 o 
  -4  16  10      869.80      891.17     39.27 o 
  -3  16  10      171.95       56.31    100.57 o 
  -2  16  10      110.99       19.53    107.01 o 
  -1  16  10       25.75     -101.81    101.81 o 
   0  16  10       32.74      167.68     92.46 o 
   1  16  10      715.33      685.88     33.87 o 
   2  16  10      435.58      432.39     33.24 o 
   3  16  10      145.71      -77.50    110.33 o 
   4  16  10      544.14      546.46     37.19 o 
   5  16  10       67.02      110.95    113.24 o 
   6  16  10      478.96      506.36     39.06 o 
  -6  17  10      187.04      -88.10    142.95 o 
  -5  17  10      105.18      132.77     33.87 o 
  -4  17  10      773.77      812.42     39.48 o 
  -3  17  10       16.75       48.83    102.44 o 
  -2  17  10     1277.92     1218.22     55.69 o 
  -1  17  10        1.38     -101.40    101.40 o 
   0  17  10     2168.90     2150.74     77.50 o 
   1  17  10       24.84      106.80     97.03 o 
   2  17  10      786.74      782.92     35.74 o 
   3  17  10       14.10       21.19    110.75 o 
   4  17  10      743.09      698.77     39.69 o 
   5  17  10       21.68       -7.06    127.58 o 
  -6  18  10      412.83      393.33     40.73 o 
  -5  18  10      139.76      -97.24    136.10 o 
  -4  18  10      306.20      301.49     36.78 o 
  -3  18  10       81.21       67.94     34.08 o 
  -2  18  10       86.05      151.89    106.18 o 
  -1  18  10      187.61      214.22     31.37 o 
   0  18  10       22.97      -16.83    108.67 o 
   1  18  10       69.57      -75.22    111.58 o 
   2  18  10      236.30      292.56     33.66 o 
   3  18  10      283.20      248.71     35.53 o 
   4  18  10      333.39      363.82     35.11 o 
   5  18  10       37.70       53.61    128.20 o 
  -5  19  10       63.73      -41.56    126.95 o 
  -4  19  10      525.77      514.88     39.06 o 
  -3  19  10       48.67      176.41    101.60 o 
  -2  19  10      814.21      792.48     38.44 o 
  -1  19  10        0.33     -112.62    112.62 o 
   0  19  10     1257.69     1221.13     50.49 o 
   1  19  10       39.81      135.27    108.67 o 
   2  19  10      643.26      661.99     40.93 o 
   3  19  10       10.53       49.87    111.79 o 
   4  19  10      276.45      297.13     37.82 o 
  -5  20  10      108.46       36.78    149.39 o 
  -4  20  10      174.99      145.65    133.40 o 
  -3  20  10      202.66      228.77    122.80 o 
  -2  20  10       10.18      -62.13    121.97 o 
  -1  20  10      262.65      286.53     35.74 o 
   0  20  10       15.32     -119.68    126.95 o 
   2  20  10      145.73      217.55     33.87 o 
   3  20  10      174.59      198.22     38.23 o 
   4  20  10      207.87      274.69     37.82 o 
  -4  21  10      442.18      466.05     43.43 o 
  -3  21  10       70.24      122.18    126.95 o 
  -2  21  10      752.21      855.43     42.80 o 
  -1  21  10       10.37      133.19    114.28 o 
   0  21  10      713.53      749.47     40.52 o 
   1  21  10       37.67      -83.94    124.67 o 
   2  21  10      411.42      231.47    139.84 o 
   3  21  10       97.92       28.67     40.73 o 
  -3  22  10      251.81      164.56    131.32 o 
  -2  22  10        7.67       52.15    137.76 o 
  -1  22  10      415.75      509.89     42.60 o 
   0  22  10       13.98       47.58    128.41 o 
   1  22  10      292.18      358.42     38.23 o 
   2  22  10       32.21      220.87    127.37 o 
  -1  23  10        8.81      -96.83    134.64 o 
   0  23  10      550.16      550.00     42.60 o 
  -9   0  11       66.35      152.51    116.77 o 
  -7   0  11        1.98      -29.09     29.09 o 
  -5   0  11      556.27      608.80     26.80 o 
  -3   0  11     2485.16     2586.25    105.14 o 
  -1   0  11    13176.31    13523.83    223.57 o 
   1   0  11     4644.71     4378.56    143.16 o 
   3   0  11     3505.53     3308.91    136.51 o 
   5   0  11      187.81      174.54     26.80 o 
   7   0  11       48.68       15.58    107.63 o 
  -9   1  11     1070.32     1025.61     42.60 o 
  -8   1  11       20.14       33.66    112.20 o 
  -7   1  11     1872.59     1790.24     82.90 o 
  -6   1  11        5.64      -13.51     91.84 o 
  -5   1  11     2191.00     2093.18     94.12 o 
  -4   1  11        6.74      -44.67     78.33 o 
  -3   1  11      682.28      701.05     29.09 o 
  -2   1  11       49.06      -54.44     72.52 o 
  -1   1  11      592.04      697.73     34.08 o 
   0   1  11        0.01       22.44     69.40 o 
   1   1  11       18.08      -31.37     64.83 o 
   2   1  11      155.10       44.67     73.76 o 
   3   1  11      377.71      342.42     22.44 o 
   4   1  11        1.66       24.52     73.76 o 
   5   1  11      742.97      740.95     31.37 o 
   6   1  11        6.55     -103.06    103.06 o 
   7   1  11      525.78      542.31     35.95 o 
   8   1  11        1.49       15.79     33.66 o 
  -9   2  11        0.87      -33.66     35.95 o 
  -8   2  11        6.73       89.76    112.20 o 
  -7   2  11      127.21      197.18     29.09 o 
  -6   2  11       12.86      -29.09     96.41 o 
  -5   2  11     1136.78     1236.92     42.60 o 
  -4   2  11     1450.62     1504.75     56.10 o 
  -3   2  11     4033.71     4059.41    135.06 o 
  -2   2  11      394.16      451.51     23.27 o 
  -1   2  11    14967.63    15982.91    234.17 o 
   0   2  11       19.27       29.30     67.53 o 
   1   2  11     4048.82     4215.25    136.72 o 
   2   2  11      523.44      541.89     24.73 o 
   3   2  11     4345.68     4329.74    150.02 o 
   4   2  11       44.93      120.93     73.97 o 
   5   2  11      851.14      871.22     31.37 o 
   6   2  11       64.27       24.73    103.06 o 
   7   2  11      468.21      508.86     35.95 o 
   8   2  11       27.04      -51.53    132.36 o 
  -9   3  11     1901.40     2005.92     53.82 o 
  -8   3  11        5.37       56.10    107.84 o 
  -7   3  11     4166.82     4077.07    179.52 o 
  -6   3  11        0.03       -2.29     27.01 o 
  -5   3  11     4175.05     4159.36    152.72 o 
  -4   3  11       73.14       27.01     22.44 o 
  -3   3  11      987.44      995.69     43.01 o 
  -2   3  11        8.71      -64.41     76.26 o 
  -1   3  11      904.99     1016.67     43.22 o 
   0   3  11      319.11      381.07     22.65 o 
   1   3  11       12.63       33.66     20.15 o 
   2   3  11      166.29      114.28     22.44 o 
   3   3  11      725.64      723.91     31.37 o 
   4   3  11       73.44       80.62     24.73 o 
   5   3  11      952.45      941.25     40.31 o 
   6   3  11       15.95      -13.51     94.12 o 
   7   3  11     1313.67     1285.33     53.82 o 
   8   3  11        0.02       94.33    112.20 o 
  -9   4  11        1.46       83.11    123.63 o 
  -8   4  11       17.16     -101.19    119.06 o 
  -7   4  11      209.47      202.17     33.66 o 
  -6   4  11       23.35      -42.80    103.47 o 
  -5   4  11     2659.44     2613.26    105.76 o 
  -4   4  11     1308.08     1233.59     63.17 o 
  -3   4  11     6782.05     7127.09    171.83 o 
  -2   4  11        3.56      -14.54     75.42 o 
  -1   4  11    11690.67    11819.82    216.72 o 
   0   4  11      132.47       18.28     75.42 o 
   1   4  11    11079.07    11004.07    212.14 o 
   2   4  11      520.16      474.16     24.73 o 
   3   4  11     5567.35     5092.08    163.73 o 
   4   4  11       46.84      105.34     85.19 o 
   5   4  11     2076.22     1915.32     78.54 o 
   6   4  11       24.04      -62.75    100.98 o 
   7   4  11      370.33      361.33     35.95 o 
   8   4  11       14.12       62.96    123.63 o 
  -9   5  11     1847.21     1670.35     67.53 o 
  -8   5  11        8.21      -96.83    123.84 o 
  -7   5  11     5219.29     5852.35    200.30 o 
  -6   5  11      506.82      475.40     31.58 o 
  -5   5  11     4330.14     4098.48    160.41 o 
  -4   5  11      425.82      524.85     27.22 o 
  -3   5  11     1230.07     1146.12     64.83 o 
  -2   5  11        8.95       59.43     71.68 o 
  -1   5  11      404.53      426.57     24.73 o 
   0   5  11       99.60      131.73     73.97 o 
   1   5  11       10.42       72.52     70.23 o 
   2   5  11      206.29      211.94     22.44 o 
   3   5  11     1265.65     1200.56     54.02 o 
   4   5  11       44.07      103.27     89.76 o 
   5   5  11     2311.24     2312.60    100.98 o 
   6   5  11       65.45       69.61     29.09 o 
   7   5  11     1257.08     1260.40     51.74 o 
   8   5  11        4.48      -38.23    114.69 o 
  -9   6  11        5.71       27.01    117.19 o 
  -8   6  11       56.29      184.72    108.05 o 
  -7   6  11      411.32      455.46     33.87 o 
  -6   6  11        0.47      -85.81     94.96 o 
  -5   6  11     1442.05     1682.19     65.66 o 
  -4   6  11      161.55      118.85     25.14 o 
  -3   6  11     5873.77     5793.14    171.00 o 
  -2   6  11      178.42      137.55     80.00 o 
  -1   6  11    10617.63    10315.90    206.12 o 
   0   6  11       23.75       86.44     70.02 o 
   1   6  11     6972.42     7525.20    177.86 o 
   2   6  11       70.14       72.31     72.31 o 
   3   6  11     3718.82     3611.65    148.77 o 
   4   6  11       20.99       24.73     85.40 o 
   5   6  11     1482.29     1414.36     60.67 o 
   6   6  11      114.79       85.40     96.62 o 
   7   6  11      124.53      108.05     33.66 o 
   8   6  11        1.92     -103.47    130.49 o 
  -9   7  11      931.45      828.42     42.80 o 
  -8   7  11        4.09     -117.40    117.40 o 
  -7   7  11     1878.81     1891.43     85.81 o 
  -6   7  11      915.28      917.77     36.15 o 
  -5   7  11     1748.88     1931.32     84.36 o 
  -4   7  11      520.04      624.17     29.92 o 
  -3   7  11     1465.72     1525.53     68.78 o 
  -2   7  11       80.66       70.65     80.83 o 
  -1   7  11      505.40      546.05     27.43 o 
   0   7  11      175.85      209.65     23.48 o 
   1   7  11        3.13      116.98     71.06 o 
   2   7  11       98.02       97.66     77.09 o 
   3   7  11      723.70      664.07     43.01 o 
   4   7  11      152.36      153.34     85.61 o 
   5   7  11     1277.63     1218.22     65.24 o 
   6   7  11       10.27        4.57    103.47 o 
   7   7  11      732.67      808.27     51.74 o 
  -8   8  11       30.21      -29.50    115.32 o 
  -7   8  11      197.85      142.75    106.59 o 
  -6   8  11       98.04       56.93     29.50 o 
  -5   8  11       43.29      -34.28     89.35 o 
  -4   8  11       97.99      146.28     83.53 o 
  -3   8  11     3662.85     3854.13    146.07 o 
  -2   8  11       42.33      129.24     83.53 o 
  -1   8  11     3926.97     3762.91    147.52 o 
   0   8  11        6.50       -2.29     71.27 o 
   1   8  11     6942.60     6939.46    182.43 o 
   2   8  11       61.54        4.57     79.79 o 
   3   8  11     1110.85     1166.90     52.15 o 
   4   8  11        3.87       47.37     83.53 o 
   5   8  11      610.74      595.50     31.58 o 
   6   8  11       48.13       42.80    101.40 o 
   7   8  11      153.93      148.77     33.87 o 
  -8   9  11       56.03       74.80    120.10 o 
  -7   9  11     1047.21     1102.28     47.79 o 
  -6   9  11      142.31      139.21    104.93 o 
  -5   9  11      848.28     1162.74     36.78 o 
  -4   9  11      322.37      383.98     30.54 o 
  -3   9  11      922.22     1033.09     43.63 o 
  -2   9  11      158.82       88.10     93.29 o 
  -1   9  11      170.18      129.86     87.48 o 
   0   9  11      113.77      131.53     86.02 o 
   1   9  11      250.31      148.77     97.66 o 
   2   9  11      533.50      517.58     27.43 o 
   3   9  11       88.58       70.44     24.93 o 
   4   9  11       22.52       -9.14     90.59 o 
   5   9  11      509.98      562.88     31.58 o 
   6   9  11        7.52      -22.65    110.75 o 
   7   9  11      431.59      462.94     38.44 o 
  -8  10  11        4.22     -129.66    129.66 o 
  -7  10  11      125.11      155.00    116.36 o 
  -6  10  11        4.66       94.12     96.41 o 
  -5  10  11      571.74      593.21     32.41 o 
  -4  10  11      370.44      342.42     30.75 o 
  -3  10  11     4042.45     4065.23    166.02 o 
  -2  10  11      246.61      172.87     27.63 o 
  -1  10  11     5772.22     5628.99    174.12 o 
   0  10  11        6.15       12.05     84.15 o 
   1  10  11     3998.15     3743.17    151.89 o 
   2  10  11        0.80      -57.56     87.48 o 
   3  10  11      681.02      757.36     29.71 o 
   4  10  11       51.60       70.44     27.22 o 
   5  10  11      681.44      697.73     34.08 o 
   6  10  11       34.06      -29.50    108.67 o 
   7  10  11       65.99       31.58    113.03 o 
  -8  11  11        0.42       13.71    114.07 o 
  -7  11  11     2154.40     2066.38     89.35 o 
  -6  11  11        7.11       25.35    101.40 o 
  -5  11  11     1268.84     1522.62     65.24 o 
  -4  11  11      170.33      130.90    102.44 o 
  -3  11  11      502.22      624.80     32.00 o 
  -2  11  11      196.35      169.55     99.73 o 
  -1  11  11      265.91      255.15     29.71 o 
   0  11  11      760.70      952.26     38.65 o 
   1  11  11        9.00       37.61     87.06 o 
   2  11  11      284.12      300.66     27.84 o 
   3  11  11       26.58       22.86     91.63 o 
   4  11  11      130.38      107.01     27.43 o 
   5  11  11      585.80      563.29     34.08 o 
   6  11  11       20.59      -22.65    120.10 o 
   7  11  11      532.41      530.26     38.44 o 
  -8  12  11      121.33       27.43    132.77 o 
  -7  12  11      173.41      169.96    133.40 o 
  -6  12  11      376.07      312.71     34.70 o 
  -5  12  11     1016.07     1002.75     39.89 o 
  -4  12  11      199.22       81.66    108.05 o 
  -3  12  11     4976.61     4942.69    185.76 o 
  -2  12  11      362.40      351.98     29.71 o 
  -1  12  11     4329.81     4004.35    170.17 o 
   0  12  11       58.18      -21.82     97.03 o 
   1  12  11     6232.17     6185.63    194.07 o 
   2  12  11      134.83       46.54     97.66 o 
   3  12  11      908.47      855.43     32.21 o 
   4  12  11       91.52      130.28     95.99 o 
   5  12  11      628.46      585.32     36.36 o 
   6  12  11       94.28      143.16    109.08 o 
   7  12  11      124.30      211.31    120.31 o 
  -7  13  11     1152.36     1150.27     46.13 o 
  -6  13  11       37.26     -123.42    123.42 o 
  -5  13  11     1201.54     1123.06     56.72 o 
  -4  13  11      426.74      415.77     33.87 o 
  -3  13  11      543.97      503.04     34.91 o 
  -2  13  11      305.13      288.61     32.00 o 
  -1  13  11      102.70      169.34    103.06 o 
   0  13  11      342.32      399.56     31.58 o 
   1  13  11      106.96       57.14    109.29 o 
   2  13  11      170.58       67.74     98.07 o 
   3  13  11      235.89      270.32     30.13 o 
   4  13  11       70.85     -107.84    107.84 o 
   5  13  11      674.03      683.18     38.86 o 
   6  13  11       43.75       70.65    111.79 o 
  -7  14  11      184.29      164.77    134.64 o 
  -6  14  11      350.74      353.85     37.40 o 
  -5  14  11      759.13      728.69     38.02 o 
  -4  14  11       70.32      102.23    114.28 o 
  -3  14  11     2503.63     2208.50    106.38 o 
  -2  14  11      147.02       90.80    103.06 o 
  -1  14  11     3997.85     4015.57    149.19 o 
   0  14  11      120.98      117.40     29.30 o 
   1  14  11     3223.97     3170.74    133.81 o 
   2  14  11        0.71      108.05     89.35 o 
   3  14  11     1539.85     1469.43     74.18 o 
   4  14  11      315.78      262.63     34.49 o 
   5  14  11      548.56      550.20     39.06 o 
   6  14  11       16.87      -98.28    132.56 o 
  -7  15  11      559.82      558.31     41.97 o 
  -6  15  11        0.27      -37.82    118.02 o 
  -5  15  11      680.71      685.47     40.73 o 
  -4  15  11      122.81       48.83    112.62 o 
  -3  15  11      515.46      522.36     34.49 o 
  -2  15  11      220.27      207.78     31.79 o 
  -1  15  11      318.90      289.85     34.08 o 
   0  15  11      123.72      141.71     29.30 o 
   1  15  11        2.87       88.72     98.49 o 
   2  15  11      209.97      262.01     30.75 o 
   3  15  11      169.35      186.59     32.62 o 
   4  15  11       96.85       97.24     32.41 o 
   5  15  11      756.84      766.30     41.35 o 
   6  15  11       44.72      192.61    112.41 o 
  -6  16  11       29.46       23.69     35.74 o 
  -5  16  11      489.34      496.60     38.65 o 
  -4  16  11        0.56       46.75    113.24 o 
  -3  16  11     1021.67      958.49     46.54 o 
  -2  16  11       75.31      -55.89    109.50 o 
  -1  16  11     2151.65     2079.26     89.76 o 
   0  16  11       12.73      -29.30    102.23 o 
   1  16  11     2051.57     1955.22     89.14 o 
   2  16  11        2.03       90.18    102.02 o 
   3  16  11      961.18      944.78     42.18 o 
   4  16  11      112.48       11.64    118.64 o 
   5  16  11      304.18      136.30    131.73 o 
  -6  17  11       49.57      -14.34    131.53 o 
  -5  17  11      409.88      404.96     38.86 o 
  -4  17  11       94.97      -86.23    120.72 o 
  -3  17  11      325.31      175.57    121.97 o 
  -2  17  11      214.47      184.09    113.86 o 
  -1  17  11       52.40     -115.94    115.94 o 
   0  17  11      288.78      189.08    118.85 o 
   1  17  11        0.11      -87.27    111.37 o 
   2  17  11      174.94      159.78    107.21 o 
   3  17  11      169.14        0.00    124.88 o 
   4  17  11      130.17      175.16    121.34 o 
   5  17  11      296.37      313.13     37.19 o 
  -5  18  11      472.25      497.84     41.56 o 
  -4  18  11        0.80       24.52    110.33 o 
  -3  18  11      628.17      663.03     38.86 o 
  -2  18  11       42.55       38.65    110.95 o 
  -1  18  11     1481.21     1521.58     65.04 o 
   0  18  11        2.51       67.53    108.67 o 
   1  18  11      639.74      643.50     38.86 o 
   2  18  11        0.80      119.68    110.12 o 
   3  18  11      783.68      873.30     40.31 o 
   4  18  11      160.32      220.46    119.68 o 
  -5  19  11      555.25      625.84     41.76 o 
  -4  19  11      162.31      143.99    126.75 o 
  -3  19  11      163.10       70.23    125.71 o 
  -2  19  11      238.78      170.59    117.60 o 
  -1  19  11       61.67      -12.05    127.16 o 
   0  19  11      199.11       -7.27    132.36 o 
   1  19  11       11.95     -125.71    125.71 o 
   2  19  11      275.79      132.15    117.81 o 
   3  19  11       56.76      -52.36    132.98 o 
   4  19  11       28.08       47.17    117.81 o 
  -4  20  11       90.44       33.87    130.90 o 
  -3  20  11      506.58      519.87     40.93 o 
  -2  20  11       10.24     -119.68    119.68 o 
  -1  20  11      977.45     1046.59     45.50 o 
   0  20  11       11.87     -124.67    126.95 o 
   1  20  11      687.74      732.22     40.93 o 
   2  20  11       42.22      -74.80    135.27 o 
   3  20  11      425.95      436.55     40.52 o 
  -3  21  11      230.55      182.02     38.23 o 
  -2  21  11      200.46      245.39     38.02 o 
  -1  21  11       15.00      -26.18    130.90 o 
   0  21  11      227.17      257.86     40.52 o 
   1  21  11       16.90      -88.72    124.67 o 
   2  21  11       58.53     -135.06    135.06 o 
  -2  22  11       93.21     -118.64    128.20 o 
  -1  22  11      739.04      820.94     42.80 o 
   0  22  11        0.65       68.98    130.90 o 
   1  22  11      400.98      487.66     40.73 o 
  -8   0  12     2883.05     2381.58    114.28 o 
  -6   0  12     4038.46     3896.93    161.24 o 
  -4   0  12     6372.90     6121.64    172.25 o 
  -2   0  12     1493.06     1474.20     58.18 o 
   0   0  12        0.83       58.18     69.40 o 
   2   0  12      382.13      304.19     22.44 o 
   4   0  12     1647.62     1607.18     58.18 o 
   6   0  12     1028.78     1102.28     46.96 o 
   8   0  12      611.30      632.69     40.31 o 
  -9   1  12        8.59       13.51    116.77 o 
  -8   1  12       11.73      -51.53    116.57 o 
  -7   1  12        0.74      -49.24     98.70 o 
  -6   1  12       11.98      -13.51     98.49 o 
  -5   1  12        1.53       35.74     85.19 o 
  -4   1  12     1031.19     1018.54     51.53 o 
  -3   1  12     1691.36     1765.93     67.32 o 
  -2   1  12     8130.94     8165.16    184.72 o 
  -1   1  12      117.76       65.45     79.16 o 
   0   1  12     8294.18     7932.86    185.96 o 
   1   1  12       47.76       22.44     71.68 o 
   2   1  12     2127.65     2031.89     96.20 o 
   3   1  12       30.57      -31.37     78.33 o 
   4   1  12     1646.18     1636.48     71.68 o 
   5   1  12        0.17        4.57     96.20 o 
   6   1  12     1447.47     1440.75     69.40 o 
   7   1  12       16.60       98.70    105.34 o 
   8   1  12      330.15      269.28     38.23 o 
  -9   2  12        6.50      168.51    114.49 o 
  -8   2  12     2092.65     1808.32     87.48 o 
  -7   2  12       16.02      -60.46     98.70 o 
  -6   2  12     5442.53     5241.06    190.53 o 
  -5   2  12        3.25      103.06     87.48 o 
  -4   2  12     2243.38     2034.80     76.26 o 
  -3   2  12     1966.23     2064.30     83.32 o 
  -2   2  12     1151.40     1182.48     56.72 o 
  -1   2  12     2614.23     2645.05    111.16 o 
   0   2  12     1078.59     1032.46     54.02 o 
   1   2  12      311.32      273.44     24.73 o 
   2   2  12      288.36      275.52     24.73 o 
   3   2  12       45.16      -17.87     82.90 o 
   4   2  12     2024.22     1881.25     89.55 o 
   5   2  12        7.88      -44.88     96.41 o 
   6   2  12     1120.24     1015.42     49.24 o 
   7   2  12       38.86     -109.92    118.85 o 
   8   2  12      322.20      150.43    130.28 o 
  -9   3  12       25.11       20.15    127.99 o 
  -8   3  12       12.60      103.27    112.20 o 
  -7   3  12       27.22       35.95    100.98 o 
  -6   3  12      278.85      280.50     29.09 o 
  -5   3  12       63.29      112.20     87.68 o 
  -4   3  12     1770.63     1724.37     69.81 o 
  -3   3  12       14.89       34.08     81.87 o 
  -2   3  12     1861.22     1955.63     72.93 o 
  -1   3  12       55.44       11.84     85.19 o 
   0   3  12     5460.48     5358.87    160.82 o 
   1   3  12       54.33       20.15     22.44 o 
   2   3  12     3119.93     3404.70    132.36 o 
   3   3  12        0.48      -85.19     85.19 o 
   4   3  12     2153.71     2214.32     89.55 o 
   5   3  12        1.38       73.97     89.76 o 
   6   3  12     1046.77     1080.88     38.02 o 
   7   3  12        4.09      -29.09    114.49 o 
  -9   4  12        3.91      -33.66    116.98 o 
  -8   4  12     2279.14     2036.25     89.97 o 
  -7   4  12        8.94      -51.74    101.19 o 
  -6   4  12     2880.88     3114.22    107.84 o 
  -5   4  12      729.06      786.03     42.80 o 
  -4   4  12     1537.97     1409.38     63.37 o 
  -3   4  12      381.66      418.26     27.63 o 
  -2   4  12     1386.64     1489.16     59.43 o 
  -1   4  12      221.04       79.37     84.15 o 
   0   4  12     1848.10     1772.37     84.57 o 
   1   4  12      422.98      439.87     24.73 o 
   2   4  12       84.85       98.90     22.44 o 
   3   4  12       38.79      -62.75     83.11 o 
   4   4  12     1311.97     1379.87     58.39 o 
   5   4  12        5.99     -103.27    103.27 o 
   6   4  12     1237.79     1225.28     51.53 o 
   7   4  12        0.10     -116.77    116.77 o 
  -8   5  12        4.64      189.08    112.41 o 
  -7   5  12       25.49       -4.57    108.05 o 
  -6   5  12      166.87      209.65     29.30 o 
  -5   5  12      362.21      352.60     31.58 o 
  -4   5  12      489.01      532.54     27.22 o 
  -3   5  12        1.00      132.56     81.45 o 
  -2   5  12     5410.86     5228.39    163.32 o 
  -1   5  12      128.54       36.57     85.19 o 
   0   5  12     3690.81     3995.42    142.95 o 
   1   5  12      356.91      367.15     24.93 o 
   2   5  12     3278.97     3260.91    139.63 o 
   3   5  12       42.62      -18.08     81.03 o 
   4   5  12     2684.13     2576.90    123.63 o 
   5   5  12       22.63      -27.01     98.90 o 
   6   5  12     1014.59      947.90     40.52 o 
   7   5  12        7.99       54.02    114.69 o 
  -8   6  12     1328.84     1365.74     51.74 o 
  -7   6  12       13.63       31.58    103.68 o 
  -6   6  12     2184.81     2162.79     83.53 o 
  -5   6  12        7.22      -81.66    104.31 o 
  -4   6  12     3619.38     3496.12    151.26 o 
  -3   6  12       52.35      -89.55     89.55 o 
  -2   6  12     2277.17     2199.36     91.22 o 
  -1   6  12       62.89       24.52     81.03 o 
   0   6  12      752.05      704.38     27.84 o 
   1   6  12       50.05       16.00     82.07 o 
   2   6  12        3.35      122.18     79.16 o 
   3   6  12      138.78      132.98     81.03 o 
   4   6  12      849.40      983.22     38.23 o 
   5   6  12        7.55       -4.57     96.62 o 
   6   6  12      772.93      764.63     38.23 o 
   7   6  12        6.70        6.65    116.98 o 
  -8   7  12        0.28       56.52    124.25 o 
  -7   7  12        0.24      -22.65    110.75 o 
  -6   7  12      189.59      197.18     31.79 o 
  -5   7  12       21.83      100.36     93.50 o 
  -4   7  12     2129.44     2081.55     90.18 o 
  -3   7  12       62.43      -33.45     92.88 o 
  -2   7  12     4610.23     4335.14    163.11 o 
  -1   7  12       31.04       88.93     84.15 o 
   0   7  12     5839.34     5870.02    173.50 o 
   1   7  12      210.29      178.69     25.14 o 
   2   7  12     2761.18     2892.93    113.45 o 
   3   7  12      290.49      280.09     27.01 o 
   4   7  12     1251.48     1327.72     49.66 o 
   5   7  12        1.46      126.12     94.54 o 
   6   7  12      721.08      731.80     40.52 o 
   7   7  12       30.01      132.77    105.76 o 
  -8   8  12     1510.96     1475.66     49.87 o 
  -7   8  12       28.82       27.22    102.02 o 
  -6   8  12     3176.73     3231.82    122.80 o 
  -5   8  12       95.60      139.84     91.63 o 
  -4   8  12     2006.82     2087.16     90.80 o 
  -3   8  12      155.58      120.51     96.41 o 
  -2   8  12     1264.05     1150.27     45.50 o 
  -1   8  12      257.22        7.48     96.83 o 
   0   8  12      215.90      217.55     25.97 o 
   1   8  12      280.52      207.37     27.63 o 
   2   8  12      264.24      262.01     27.43 o 
   3   8  12      223.85      169.96     95.16 o 
   4   8  12      323.17      345.54     29.30 o 
   5   8  12        2.77       -4.57    101.60 o 
   6   8  12      293.47      338.27     33.87 o 
   7   8  12        1.38      -83.53    124.05 o 
  -8   9  12        1.40       63.58    122.59 o 
  -7   9  12      219.84      234.38     34.08 o 
  -6   9  12      655.32      776.89     36.57 o 
  -5   9  12      155.98      -23.06    106.18 o 
  -4   9  12     1835.82     2098.59     70.44 o 
  -3   9  12      176.12      148.77     29.30 o 
  -2   9  12     4973.31     4354.25    173.91 o 
  -1   9  12      100.66      -87.27     89.76 o 
   0   9  12     4459.90     4223.56    164.35 o 
   1   9  12      135.71      146.07     25.56 o 
   2   9  12     3151.49     3154.74    144.20 o 
   3   9  12       39.19      -52.36     86.44 o 
   4   9  12     1280.51     1437.84     52.15 o 
   5   9  12        1.88       24.93    101.81 o 
   6   9  12      602.98      693.57     38.44 o 
   7   9  12        9.28      128.82    112.82 o 
  -8  10  12     1126.60     1195.16     45.50 o 
  -7  10  12       27.32      -41.14    120.93 o 
  -6  10  12     1703.49     1728.53     75.84 o 
  -5  10  12      267.92      192.61     30.13 o 
  -4  10  12     3052.29     2938.23    120.93 o 
  -3  10  12      870.84      757.57     34.49 o 
  -2  10  12     1325.21     1368.03     47.58 o 
  -1  10  12      563.64      482.67     29.92 o 
   0  10  12      144.00      150.85     26.39 o 
   1  10  12      768.85      723.08     32.62 o 
   2  10  12       27.76       55.06     89.55 o 
   3  10  12      186.43      164.15     27.43 o 
   4  10  12      326.67      311.05     31.79 o 
   5  10  12       27.71      -11.43    102.02 o 
   6  10  12      350.85      337.23     36.15 o 
   7  10  12       15.12     -131.32    131.32 o 
  -7  11  12      139.03       73.35     36.57 o 
  -6  11  12      371.34      343.67     36.98 o 
  -5  11  12      169.07      140.25    112.20 o 
  -4  11  12     1106.39      995.27     38.23 o 
  -3  11  12      458.44      475.61     32.21 o 
  -2  11  12     2574.88     2549.68     99.73 o 
  -1  11  12        6.52      -99.11     99.11 o 
   0  11  12     3022.95     2871.74    110.75 o 
   1  11  12      109.30       72.72     98.49 o 
   2  11  12     3392.06     3228.50    138.59 o 
   3  11  12       11.57      -82.49     91.63 o 
   4  11  12     1798.22     1963.32     84.36 o 
   5  11  12       67.65      -16.00    111.37 o 
   6  11  12      539.41      573.89     38.65 o 
  -7  12  12        8.41       43.63    119.68 o 
  -6  12  12     1820.54     1719.18     78.96 o 
  -5  12  12      110.16      164.77     30.54 o 
  -4  12  12     1361.52     1308.81     52.98 o 
  -3  12  12      349.92      434.05     32.41 o 
  -2  12  12     1473.82     1316.71     66.91 o 
  -1  12  12      562.25      582.20     32.00 o 
   0  12  12      307.52      297.54     31.37 o 
   1  12  12      258.38      247.88     30.75 o 
   2  12  12        9.16      -78.96    102.23 o 
   3  12  12      540.86      611.50     32.21 o 
   4  12  12      198.82      267.41     32.00 o 
   5  12  12       81.11      179.94    104.72 o 
   6  12  12      307.69      347.83     38.65 o 
  -7  13  12        7.43        6.86    124.88 o 
  -6  13  12      344.00      209.86    137.55 o 
  -5  13  12       92.44       73.55     33.24 o 
  -4  13  12     1008.69     1104.98     43.63 o 
  -3  13  12       54.65       92.05    109.50 o 
  -2  13  12     1172.49     1134.90     51.74 o 
  -1  13  12      148.18      179.31    100.77 o 
   0  13  12     2140.14     2030.43     82.49 o 
   1  13  12       12.88       -4.78     94.96 o 
   2  13  12     1970.42     2011.73     83.94 o 
   3  13  12       31.35      140.88    101.60 o 
   4  13  12     1168.72     1199.52     52.78 o 
   5  13  12       16.82     -111.99    123.42 o 
   6  13  12      260.84      116.15    129.86 o 
  -7  14  12        0.13       32.62    120.93 o 
  -6  14  12      966.47     1147.99     49.24 o 
  -5  14  12      107.10       95.58    126.54 o 
  -4  14  12     1560.57     1561.47     73.35 o 
  -3  14  12       52.94        4.99    106.59 o 
  -2  14  12      754.25      677.57     36.78 o 
  -1  14  12        2.22      136.93     92.88 o 
   0  14  12      121.62      116.98     29.30 o 
   1  14  12      440.97      436.34     33.45 o 
   2  14  12        9.33      -89.14    100.98 o 
   3  14  12      119.59       78.96    111.37 o 
   4  14  12      133.31       92.05    110.54 o 
   5  14  12       89.53      155.84    121.55 o 
  -6  15  12      141.24      134.85     37.82 o 
  -5  15  12       57.17     -124.88    124.88 o 
  -4  15  12      557.96      582.83     36.98 o 
  -3  15  12       16.55      -44.26    115.73 o 
  -2  15  12     1720.31     1659.55     85.61 o 
  -1  15  12        5.87      121.76     97.45 o 
   0  15  12     1166.38     1317.95     56.31 o 
   1  15  12       17.25       -9.56    105.34 o 
   2  15  12     1187.35     1391.51     59.01 o 
   3  15  12        0.75     -111.99    111.99 o 
   4  15  12      753.82      874.34     41.56 o 
   5  15  12        6.41      -45.92    121.97 o 
  -6  16  12      782.37      817.20     45.30 o 
  -5  16  12        7.91       50.70    118.44 o 
  -4  16  12      892.54      865.61     41.97 o 
  -3  16  12       90.80      -17.25    112.82 o 
  -2  16  12      638.04      613.16     38.86 o 
  -1  16  12      185.62      218.29     32.71 o 
   0  16  12       52.63      -48.62    116.77 o 
   1  16  12       80.19       26.39    103.47 o 
   2  16  12        3.23        0.00    109.08 o 
   3  16  12      270.41      274.06     35.11 o 
   4  16  12      126.07      106.80    125.50 o 
   5  16  12       57.93     -126.95    134.02 o 
  -5  17  12      180.49      238.53    129.03 o 
  -4  17  12      723.08      808.89     41.97 o 
  -3  17  12      162.68      136.72     36.57 o 
  -2  17  12      794.95      825.93     38.65 o 
  -1  17  12        0.24      -50.70    106.38 o 
   0  17  12     1705.25     1695.28     70.44 o 
   1  17  12       20.91       87.06    106.38 o 
   2  17  12     1105.50     1028.31     42.80 o 
   3  17  12       45.72     -122.38    122.38 o 
   4  17  12      607.09      646.41     41.97 o 
  -5  18  12       27.56       78.33    147.11 o 
  -4  18  12      425.68      431.56     41.76 o 
  -3  18  12       76.51     -121.55    121.55 o 
  -2  18  12      220.38      123.01    130.28 o 
  -1  18  12      142.08      195.11     33.66 o 
   0  18  12      175.86      103.89    125.71 o 
   1  18  12      357.60      332.45     36.36 o 
   2  18  12       46.38       26.39     35.95 o 
   3  18  12      215.02        7.06    137.14 o 
   4  18  12       91.89      -28.05    133.60 o 
  -4  19  12      290.68      324.35     39.06 o 
  -3  19  12       52.20      186.17    120.93 o 
  -2  19  12      707.35      742.19     40.93 o 
  -1  19  12       27.48     -129.66    129.66 o 
   0  19  12      940.12     1037.24     43.22 o 
   1  19  12       31.92        0.00    118.44 o 
   2  19  12      768.05      780.22     43.22 o 
   3  19  12       50.43      -26.18    111.58 o 
  -3  20  12       48.65      -88.93    125.08 o 
  -2  20  12      172.01      220.04    136.30 o 
  -1  20  12      122.35      150.64    129.03 o 
   0  20  12        5.01       33.66    127.16 o 
   1  20  12      150.36      113.24    122.80 o 
   2  20  12        0.03      -55.48    127.79 o 
  -2  21  12      464.22      443.20     42.80 o 
  -1  21  12        1.15      -26.18    119.06 o 
   0  21  12      563.44      542.52     40.73 o 
   1  21  12        0.05      -83.94    120.10 o 
  -7   0  13       29.96       62.75    111.99 o 
  -5   0  13      438.04      508.44     31.37 o 
  -3   0  13      103.55       98.49     26.80 o 
  -1   0  13     4716.60     4588.22    158.74 o 
   1   0  13     1650.97     1577.26     58.18 o 
   3   0  13     4775.87     4542.30    167.89 o 
   5   0  13     1451.05     1413.32     51.53 o 
   7   0  13      895.81     2115.00    114.28 o 
  -8   1  13       21.70       42.60    109.92 o 
  -7   1  13     1070.94     1143.42     38.02 o 
  -6   1  13       25.88      -17.87    100.77 o 
  -5   1  13     4586.60     4576.16    179.11 o 
  -4   1  13       94.02      170.17     94.12 o 
  -3   1  13     4550.68     4502.61    156.87 o 
  -2   1  13      176.69      143.37     25.35 o 
  -1   1  13     1522.47     1543.40     60.88 o 
   0   1  13        6.78      -85.19     85.19 o 
   1   1  13       18.92       73.97     76.05 o 
   2   1  13      345.26      270.74     26.80 o 
   3   1  13       36.88      105.14     89.55 o 
   4   1  13        0.24      -78.33     98.49 o 
   5   1  13      342.91      327.05     31.37 o 
   6   1  13        4.39     -111.99    111.99 o 
   7   1  13      278.40      567.45    340.97 o 
  -8   2  13       16.71     -213.18    325.38 o 
  -7   2  13        7.31      -78.54    105.34 o 
  -6   2  13      269.94      186.17     31.37 o 
  -5   2  13      730.42      782.50     33.66 o 
  -4   2  13      156.35      132.56     29.09 o 
  -3   2  13     1479.34     1435.56     58.59 o 
  -2   2  13        0.03      -79.79     87.06 o 
  -1   2  13     2221.70     2147.41     89.55 o 
   0   2  13       72.14       -8.93     81.03 o 
   1   2  13     5173.21     4568.89    161.45 o 
   2   2  13       17.56      -85.19     85.19 o 
   3   2  13     3566.08     3523.13    141.08 o 
   4   2  13      443.46      436.76     31.37 o 
   5   2  13     1579.64     1436.60     69.40 o 
   6   2  13       45.55       56.10    114.28 o 
   7   2  13      541.97     1216.14    107.63 o 
  -8   3  13       17.22       33.66    316.66 o 
  -7   3  13     1691.75     1809.56     78.54 o 
  -6   3  13        0.05      -29.09     94.33 o 
  -5   3  13     5674.96     5633.98    190.95 o 
  -4   3  13       12.34      -15.79     90.18 o 
  -3   3  13     3497.55     3541.62    148.15 o 
  -2   3  13      228.98      240.61     27.22 o 
  -1   3  13      476.58      538.15     28.05 o 
   0   3  13      152.35       88.31     81.45 o 
   1   3  13       35.35      134.85     83.11 o 
   2   3  13        1.04      -76.26     87.48 o 
   3   3  13      435.29      455.25     29.09 o 
   4   3  13      195.85       96.41     98.70 o 
   5   3  13      678.28      686.09     35.95 o 
   6   3  13        0.93      -27.01    107.63 o 
   7   3  13      459.78     1068.62    103.27 o 
  -8   4  13        8.27      559.76    326.01 o 
  -7   4  13       18.79       42.80     31.37 o 
  -6   4  13        2.66       20.15     96.62 o 
  -5   4  13     1886.85     1893.51     81.24 o 
  -4   4  13      439.22      435.09     29.50 o 
  -3   4  13     2041.17     2043.11     78.54 o 
  -2   4  13      100.95       42.80     95.79 o 
  -1   4  13     6170.95     5959.36    180.77 o 
   0   4  13      338.06      366.94     25.14 o 
   1   4  13     4009.01     3802.60    148.77 o 
   2   4  13       33.18       51.74     85.40 o 
   3   4  13     4343.48     4043.41    163.94 o 
   4   4  13      141.57      127.99    107.63 o 
   5   4  13      863.14      906.55     38.23 o 
   6   4  13        5.51     -114.49    114.49 o 
   7   4  13      309.14      557.06    357.18 o 
  -8   5  13        0.79      -99.11     99.11 o 
  -7   5  13     2111.64     1871.07     94.54 o 
  -6   5  13      105.71      -58.59    105.97 o 
  -5   5  13     2468.77     2497.73    106.38 o 
  -4   5  13      219.54      148.36    102.64 o 
  -3   5  13     1995.51     2102.53     93.50 o 
  -2   5  13      676.87      567.45     33.04 o 
  -1   5  13     1957.69     2054.12     89.14 o 
   0   5  13       97.91      130.90     25.35 o 
   1   5  13      115.56       86.02     88.31 o 
   2   5  13      176.43      146.49     27.01 o 
   3   5  13       46.72        0.00     96.62 o 
   4   5  13      146.03      107.84     96.62 o 
   5   5  13      534.36      498.67     33.66 o 
   6   5  13        8.25       74.18    105.55 o 
   7   5  13      445.99      467.71     38.23 o 
  -8   6  13      285.40      444.24    105.97 o 
  -7   6  13      116.64      135.47     33.87 o 
  -6   6  13      430.80      207.99    117.60 o 
  -5   6  13     1017.79     1093.13     40.93 o 
  -4   6  13      176.86       25.35     98.90 o 
  -3   6  13     1901.89     2028.36     75.84 o 
  -2   6  13      376.01      309.18     30.75 o 
  -1   6  13     1971.41     1954.18     75.42 o 
   0   6  13      257.99      236.45     27.84 o 
   1   6  13     5476.54     5472.11    173.08 o 
   2   6  13       47.96        6.86     85.81 o 
   3   6  13     1787.85     1741.83     67.53 o 
   4   6  13        0.08      -35.95     92.25 o 
   5   6  13     1585.26     1500.39     49.45 o 
   6   6  13       38.46        0.00    108.05 o 
   7   6  13      233.17      220.46     35.95 o 
  -8   7  13        0.93      146.90    117.60 o 
  -7   7  13     1213.88     1246.06     77.09 o 
  -6   7  13      246.14      313.13     34.08 o 
  -5   7  13     2075.42     2019.42     80.00 o 
  -4   7  13      170.20      192.41     30.13 o 
  -3   7  13     3426.23     4386.67    156.25 o 
  -2   7  13      294.72      274.27     30.54 o 
  -1   7  13     1006.13      997.35     49.04 o 
   0   7  13      358.06      350.53     28.05 o 
   1   7  13      848.96      892.42     48.00 o 
   2   7  13      878.85     1011.48     40.73 o 
   3   7  13        3.82       70.02     92.67 o 
   4   7  13      359.21      378.78     31.58 o 
   5   7  13      132.35       24.73    110.33 o 
   6   7  13       31.84      -92.25    117.19 o 
   7   7  13      304.97      281.54     38.23 o 
  -8   8  13      135.16      129.03    122.38 o 
  -7   8  13       16.04       45.30     34.08 o 
  -6   8  13       99.86       84.36    107.01 o 
  -5   8  13       24.78       80.41     29.92 o 
  -4   8  13      471.05      418.47     32.83 o 
  -3   8  13     2433.55     2419.40    106.80 o 
  -2   8  13       69.64      -60.67    103.47 o 
  -1   8  13     3331.72     3195.25    128.20 o 
   0   8  13      548.81      631.03     30.54 o 
   1   8  13     2158.37     2627.39     87.48 o 
   2   8  13       65.61      -86.44     97.86 o 
   3   8  13     1935.73     1829.93     74.80 o 
   4   8  13        0.16      -94.96     94.96 o 
   5   8  13     1010.60      889.09     38.44 o 
   6   8  13       30.60        0.00    117.40 o 
  -8   9  13       88.89        0.00    131.73 o 
  -7   9  13     1183.17     1115.16     45.50 o 
  -6   9  13        0.06     -100.57    121.14 o 
  -5   9  13     1891.64     2223.05     71.68 o 
  -4   9  13       42.05       18.91    106.18 o 
  -3   9  13     3526.65     3457.47    144.62 o 
  -2   9  13      450.11      485.17     32.62 o 
  -1   9  13     1413.67     1315.25     69.19 o 
   0   9  13       23.30        9.56     92.46 o 
   1   9  13      206.97      229.18     30.13 o 
   2   9  13      223.55       82.28    107.42 o 
   3   9  13        0.25      -13.71     88.51 o 
   4   9  13      312.91      264.92     31.79 o 
   5   9  13      101.18      126.54     33.87 o 
   6   9  13       41.90       18.08    334.53 o 
  -7  10  13        1.33      559.55    335.77 o 
  -6  10  13       22.88       91.84    117.19 o 
  -5  10  13      314.26      402.26     34.91 o 
  -4  10  13       97.83      171.21    104.72 o 
  -3  10  13     1725.06     2074.69     71.68 o 
  -2  10  13      250.02       75.01    112.62 o 
  -1  10  13     1849.96     1808.52     62.13 o 
   0  10  13       18.36      -69.19     97.86 o 
   1  10  13     3591.92     3547.65    144.41 o 
   2  10  13        4.43     -103.27    103.27 o 
   3  10  13      859.08      850.45     34.28 o 
   4  10  13        0.72      106.80     97.66 o 
   5  10  13     1265.23     1257.70     56.72 o 
   6  10  13        1.89      550.20    299.00 o 
  -7  11  13     1709.37     3034.02    130.69 o 
  -6  11  13        4.00      -71.68    115.53 o 
  -5  11  13     1612.67     1707.54     72.52 o 
  -4  11  13       42.80       81.66    110.33 o 
  -3  11  13     1811.24     1830.76     74.80 o 
  -2  11  13       56.10      -37.40     99.53 o 
  -1  11  13     1415.92     1438.67     61.92 o 
   0  11  13      173.90       93.50     31.17 o 
   1  11  13      314.61      353.64     32.83 o 
   2  11  13        1.53      -94.54    101.60 o 
   3  11  13      121.02      146.49    103.06 o 
   4  11  13       17.84     -113.86    113.86 o 
   5  11  13      169.23       70.44    122.80 o 
   6  11  13       13.02      122.59    118.02 o 
  -7  12  13        6.42      138.38    117.60 o 
  -6  12  13      146.20      157.91    120.72 o 
  -5  12  13      284.28      351.36     35.32 o 
  -4  12  13        2.52      -75.01    108.88 o 
  -3  12  13     2431.48     2485.27     80.00 o 
  -2  12  13       56.54       54.44     29.71 o 
  -1  12  13     1916.57     1807.49     66.49 o 
   0  12  13      104.18      120.51     28.88 o 
   1  12  13     2689.63     2630.50    103.68 o 
   2  12  13        8.04     -106.59    106.59 o 
   3  12  13     1631.27     1571.65     71.27 o 
   4  12  13        0.33       68.57    107.42 o 
   5  12  13      527.51      549.16     38.65 o 
   6  12  13        0.27     -118.23    118.23 o 
  -7  13  13      770.11      695.23     44.05 o 
  -6  13  13        1.84     -126.12    352.81 o 
  -5  13  13     1263.50     1371.35     52.36 o 
  -4  13  13      186.45       26.80    111.99 o 
  -3  13  13     1439.69     1538.82     57.14 o 
  -2  13  13      105.17       14.75    105.97 o 
  -1  13  13      824.84      783.33     39.27 o 
   0  13  13      112.44       33.87    101.81 o 
   1  13  13      288.52       59.22    118.44 o 
   2  13  13      124.18      -30.34    107.21 o 
   3  13  13       38.52      106.18     99.32 o 
   4  13  13       21.85       75.63    110.12 o 
   5  13  13      130.95      -52.57    383.98 o 
  -6  14  13      317.61      319.98    378.78 o 
  -5  14  13      274.33      332.24     35.95 o 
  -4  14  13       78.81      -24.52    115.11 o 
  -3  14  13     1560.22     1721.05     54.44 o 
  -2  14  13      208.10      147.32    115.32 o 
  -1  14  13     2008.29     2037.50     85.61 o 
   0  14  13        0.06       -4.78    102.23 o 
   1  14  13     1703.96     1792.11     66.70 o 
   2  14  13       32.31      173.50    105.55 o 
   3  14  13      885.47      871.85     39.48 o 
   4  14  13      219.72      145.03    121.97 o 
   5  14  13      768.76      839.02     41.35 o 
  -6  15  13       16.49        7.06    120.93 o 
  -5  15  13      643.87      618.56     40.93 o 
  -4  15  13      128.13      199.68    115.94 o 
  -3  15  13      858.87      770.04     39.27 o 
  -2  15  13      333.72      193.03    122.18 o 
  -1  15  13      811.49      748.01     39.06 o 
   0  15  13      448.94      444.44     34.28 o 
   1  15  13      107.70       -4.78    117.19 o 
   2  15  13      108.26       87.27     33.04 o 
   3  15  13       64.64       34.91    111.79 o 
   4  15  13      153.26      217.34    358.42 o 
   5  15  13       72.16        0.00    131.11 o 
  -5  16  13      257.34      193.86    392.50 o 
  -4  16  13      112.99      173.08    118.64 o 
  -3  16  13      560.15      570.36     39.27 o 
  -2  16  13      261.18      211.52    116.77 o 
  -1  16  13     1156.04     1048.46     43.63 o 
   0  16  13        0.45     -116.98    116.98 o 
   1  16  13      833.24      821.77     40.93 o 
   2  16  13        0.20      -47.37    115.94 o 
   3  16  13      925.69      922.55     42.18 o 
   4  16  13       48.30       90.59    118.44 o 
  -5  17  13      660.05      690.87     43.84 o 
  -4  17  13       16.40     -373.80    373.80 o 
  -3  17  13      467.77      596.95     39.06 o 
  -2  17  13       88.25      191.16    123.42 o 
  -1  17  13      554.80      517.37     38.65 o 
   0  17  13      120.77       92.25    121.34 o 
   1  17  13      249.99      246.01     36.15 o 
   2  17  13       90.53      130.90    123.63 o 
   3  17  13        1.88      150.64    334.11 o 
   4  17  13      192.34      244.77    130.49 o 
  -4  18  13       27.08      -48.83    132.15 o 
  -3  18  13      332.87      596.54    366.11 o 
  -2  18  13      104.82       77.09    120.51 o 
  -1  18  13      612.48      614.20     40.93 o 
   0  18  13       24.83       70.02    111.16 o 
   1  18  13      712.58      729.52     41.14 o 
   2  18  13        1.97      327.25    346.37 o 
   3  18  13      582.08      538.36     42.60 o 
  -3  19  13      557.42      552.70     40.93 o 
  -2  19  13        8.03      374.42    360.08 o 
  -1  19  13      310.14      523.19    422.21 o 
   0  19  13       47.90      156.46    375.46 o 
   1  19  13        0.15      493.69    348.45 o 
   2  19  13      143.29      198.85    124.67 o 
  -2  20  13       33.36     -141.08    141.08 o 
  -1  20  13      640.89      631.24     43.01 o 
   0  20  13       15.31      -95.99    134.43 o 
   1  20  13      253.30      255.57     38.65 o 
  -8   0  14     1379.25     2554.04    114.49 o 
  -6   0  14     2542.09     2295.15    100.77 o 
  -4   0  14     8313.76     7783.05    215.05 o 
  -2   0  14     3512.73     3698.29    150.02 o 
   0   0  14      283.84      261.80     26.80 o 
   2   0  14      186.30      239.57     26.80 o 
   4   0  14      112.24       46.96    103.06 o 
   6   0  14      508.29      450.68     38.02 o 
  -8   1  14      236.56      655.34    100.98 o 
  -7   1  14        1.85       62.75    109.92 o 
  -6   1  14       16.15       60.46    105.34 o 
  -5   1  14        6.39       35.95     98.49 o 
  -4   1  14      723.39      714.77     33.66 o 
  -3   1  14      196.93      139.21     29.09 o 
  -2   1  14     3403.03     2946.75    139.21 o 
  -1   1  14      851.98      843.59     31.58 o 
   0   1  14     5078.70     5195.97    172.46 o 
   1   1  14        8.89       11.22     82.90 o 
   2   1  14     4942.43     4605.67    176.82 o 
   3   1  14       12.86      165.81     91.84 o 
   4   1  14     1957.36     1752.01     78.33 o 
   5   1  14        3.17      -67.32     96.41 o 
   6   1  14      850.04      948.52     42.60 o 
   7   1  14       13.47      161.65    107.63 o 
  -8   2  14     1263.88     2377.84    119.06 o 
  -7   2  14       12.36       73.97    100.98 o 
  -6   2  14     2757.05     2366.42     94.12 o 
  -5   2  14       66.31      159.37     98.70 o 
  -4   2  14     3287.68     3237.85    137.14 o 
  -3   2  14      253.83      253.49     29.50 o 
  -2   2  14     4227.37     4151.04    169.96 o 
  -1   2  14      489.77      552.07     29.71 o 
   0   2  14      573.89      611.29     29.30 o 
   1   2  14       62.41       17.87     87.48 o 
   2   2  14       28.29       35.95     87.48 o 
   3   2  14        4.08      -98.49     98.49 o 
   4   2  14        2.67      132.15     94.12 o 
   5   2  14        0.26      -91.84     94.12 o 
   6   2  14      354.67      401.64     35.95 o 
   7   2  14        2.49      -78.54    132.36 o 
  -8   3  14      189.77       83.11    128.20 o 
  -7   3  14       14.76      -92.05    112.20 o 
  -6   3  14       12.61       71.89     31.37 o 
  -5   3  14       14.19       -2.06     85.50 o 
  -4   3  14      379.77      390.42     31.58 o 
  -3   3  14        3.08      -93.92     93.92 o 
  -2   3  14       21.45      -81.24    106.80 o 
  -1   3  14      134.68      136.93     27.84 o 
   0   3  14     3420.74     3638.24    149.19 o 
   1   3  14      215.36      190.95     27.01 o 
   2   3  14     4001.51     4187.41    168.30 o 
   3   3  14        7.94      -94.12     94.12 o 
   4   3  14     1439.59     1251.26     53.82 o 
   5   3  14        4.99        0.00     98.70 o 
   6   3  14      658.35      632.90     42.60 o 
   7   3  14        2.29      -38.23    121.34 o 
  -8   4  14     1333.64     1390.26     54.02 o 
  -7   4  14        0.02       33.66    114.69 o 
  -6   4  14     1898.90     1759.90     69.81 o 
  -5   4  14        7.84     -103.68    103.68 o 
  -4   4  14     1892.27     1834.50     75.01 o 
  -3   4  14        2.83      -78.96     99.94 o 
  -2   4  14      569.11      588.44     33.45 o 
  -1   4  14       94.94       98.90     28.26 o 
   0   4  14      694.14      693.99     29.50 o 
   1   4  14      338.49      288.61     27.01 o 
   2   4  14      286.14      287.78     29.30 o 
   3   4  14       13.43       60.67     92.05 o 
   4   4  14       13.15      -80.83    100.98 o 
   5   4  14       85.98      -27.01    114.49 o 
   6   4  14      195.84      206.53    112.20 o 
   7   4  14       23.62      170.80    116.77 o 
  -8   5  14       99.21      110.33    121.55 o 
  -7   5  14      125.90       96.83     33.87 o 
  -6   5  14       53.52      128.62    103.89 o 
  -5   5  14        8.03       33.87    101.81 o 
  -4   5  14      119.43      146.28     98.28 o 
  -3   5  14        0.12        4.78     96.62 o 
  -2   5  14      797.53      754.87     35.74 o 
  -1   5  14      225.63      190.95     28.67 o 
   0   5  14      476.93      593.63     29.71 o 
   1   5  14      560.23      633.73     31.79 o 
   2   5  14     3108.39     3163.67    137.55 o 
   3   5  14       19.05      -22.44     92.25 o 
   4   5  14     1714.14     1472.33     76.46 o 
   5   5  14        2.52        0.00    105.55 o 
   6   5  14      307.06      271.99     35.95 o 
  -8   6  14     1241.65     1125.96     45.09 o 
  -7   6  14        0.06       11.22    112.82 o 
  -6   6  14     2338.61     2120.82     88.31 o 
  -5   6  14        0.92      -20.57     97.86 o 
  -4   6  14     3272.88     3075.16    136.10 o 
  -3   6  14      239.84      207.99     31.17 o 
  -2   6  14     1163.95     1002.96     35.74 o 
  -1   6  14        6.44       50.70     94.12 o 
   0   6  14       18.30      136.30     92.46 o 
   1   6  14       23.52      -20.57     91.01 o 
   2   6  14      141.10      119.68     29.30 o 
   3   6  14      260.65      247.88     29.30 o 
   4   6  14        0.48      -69.81    103.47 o 
   5   6  14       55.44      137.34    110.33 o 
   6   6  14      151.50      130.49    339.72 o 
  -7   7  14       54.99      -58.80    115.53 o 
  -6   7  14        1.12      111.37    118.02 o 
  -5   7  14       24.30      -54.85    109.92 o 
  -4   7  14      252.64       93.09    116.36 o 
  -3   7  14        8.46     -106.59    106.59 o 
  -2   7  14      722.50      671.13     35.53 o 
  -1   7  14      153.24      174.95     29.09 o 
   0   7  14     4725.92     4506.97    177.03 o 
   1   7  14      479.77      406.83     29.71 o 
   2   7  14     2706.14     2834.13    108.88 o 
   3   7  14       39.75       43.01     94.96 o 
   4   7  14     1533.55     1405.01     69.81 o 
   5   7  14       39.41       -6.86    114.90 o 
   6   7  14      707.35     1753.05    108.25 o 
  -7   8  14       13.11      245.18    276.97 o 
  -6   8  14     2523.44     2364.55    107.21 o 
  -5   8  14        8.40      101.19     94.33 o 
  -4   8  14     4187.34     3882.38    164.15 o 
  -3   8  14      199.88      -14.75    114.90 o 
  -2   8  14     2494.94     2225.33     90.80 o 
  -1   8  14      342.49      354.47     31.79 o 
   0   8  14      823.74      797.46     35.11 o 
   1   8  14       29.51        0.00     98.70 o 
   2   8  14       59.39      150.23     29.50 o 
   3   8  14       17.68      129.03     88.31 o 
   4   8  14        1.08      121.97    101.60 o 
   5   8  14       99.53       29.30    117.40 o 
   6   8  14      106.76       15.79    327.25 o 
  -7   9  14       48.92     -323.51    323.51 o 
  -6   9  14       35.04      -93.92    128.20 o 
  -5   9  14       64.93      115.73    111.16 o 
  -4   9  14      116.51       14.13    120.72 o 
  -3   9  14      105.26      138.17    110.95 o 
  -2   9  14     1764.47     1615.29     65.24 o 
  -1   9  14      671.12      596.75     34.28 o 
   0   9  14     3236.46     3836.26    134.64 o 
   1   9  14        3.29      -71.68    106.38 o 
   2   9  14     4460.85     4389.16    187.42 o 
   3   9  14       17.40      -38.65     97.66 o 
   4   9  14     1613.75     1531.34     70.23 o 
   5   9  14        0.08      -22.65    122.18 o 
   6   9  14      582.13      607.97     38.44 o 
  -7  10  14        0.97       25.14    121.34 o 
  -6  10  14     1870.61     1838.03     80.62 o 
  -5  10  14        0.64       60.67    114.28 o 
  -4  10  14     3332.97     3032.77    114.69 o 
  -3  10  14      187.04      136.72     34.70 o 
  -2  10  14     1771.25     1615.08     67.32 o 
  -1  10  14      642.75      579.50     34.49 o 
   0  10  14      425.81      480.18     33.24 o 
   1  10  14      158.22      106.80     30.13 o 
   2  10  14      340.67      383.15     34.49 o 
   3  10  14       24.62      132.15     93.50 o 
   4  10  14       26.17       99.94    109.08 o 
   5  10  14        8.11      174.54    106.59 o 
   6  10  14       59.54      104.10    124.67 o 
  -7  11  14       87.03      119.47    126.33 o 
  -6  11  14       18.82      -11.64    124.88 o 
  -5  11  14       70.88      197.18    112.62 o 
  -4  11  14      324.39      365.90     36.15 o 
  -3  11  14      223.57      140.04    122.59 o 
  -2  11  14      618.06      601.32     37.19 o 
  -1  11  14       76.07      136.10    101.40 o 
   0  11  14     1704.93     1929.45     90.80 o 
   1  11  14       97.06       98.28    107.63 o 
   2  11  14     1911.97     1869.82     78.33 o 
   3  11  14       18.67      -57.14     98.49 o 
   4  11  14     1582.55     1624.22     68.36 o 
   5  11  14       17.14     -227.31    331.83 o 
  -6  12  14     1311.82     3080.77    125.71 o 
  -5  12  14       31.18       66.28    123.01 o 
  -4  12  14     1384.97     1246.68     67.94 o 
  -3  12  14      244.40      142.12     34.91 o 
  -2  12  14      685.71      729.52     37.19 o 
  -1  12  14      207.08      120.72    115.94 o 
   0  12  14      756.19      749.88     38.44 o 
   1  12  14       47.26      -16.41    101.19 o 
   2  12  14      107.58      -92.67    118.23 o 
   3  12  14      167.48      193.03     32.21 o 
   4  12  14       55.37      -18.28    125.71 o 
  -6  13  14       51.09       -7.06    136.10 o 
  -5  13  14      281.05      173.70    135.68 o 
  -4  13  14       71.61       48.83    129.45 o 
  -3  13  14       21.51      -61.92    111.58 o 
  -2  13  14      417.09      519.45     36.98 o 
  -1  13  14      131.36      184.09    115.32 o 
   0  13  14     1240.70     1269.96     55.48 o 
   1  13  14        8.83      125.29    104.10 o 
   2  13  14     1185.71     1115.78     65.24 o 
   3  13  14        7.00      179.94    108.46 o 
   4  13  14      659.72     1750.35    103.27 o 
   5  13  14        5.03      111.99    125.71 o 
  -6  14  14      987.06      922.96     47.17 o 
  -5  14  14       18.25      354.68    299.62 o 
  -4  14  14     1179.12     1201.60     44.05 o 
  -3  14  14       17.59      155.42    113.45 o 
  -2  14  14      948.84      933.56     39.27 o 
  -1  14  14       26.00      -26.80    112.41 o 
   0  14  14      197.56      191.78    111.58 o 
   1  14  14      127.33      145.03     33.24 o 
   2  14  14       62.49     -124.05    124.05 o 
   3  14  14      125.80       64.83    125.29 o 
   4  14  14        0.63      -71.48     94.33 o 
  -5  15  14      106.10      173.70    340.14 o 
  -4  15  14       67.28       19.74    130.69 o 
  -3  15  14      195.80      171.83     36.78 o 
  -2  15  14      554.69      543.97     39.06 o 
  -1  15  14       92.44       29.30    116.98 o 
   0  15  14     1024.18      952.67     41.35 o 
   1  15  14       15.39      100.36    100.36 o 
   2  15  14      933.33      906.76     40.10 o 
   3  15  14       46.95      111.79    342.42 o 
   4  15  14      540.21      614.82     41.56 o 
  -5  16  14        0.05      126.54    121.55 o 
  -4  16  14     1189.60     2685.98    120.93 o 
  -3  16  14       15.19      -19.53    124.67 o 
  -2  16  14      435.62      425.12     38.86 o 
  -1  16  14       65.75       82.49     34.08 o 
   0  16  14      191.38       12.26    134.02 o 
   1  16  14       78.76      196.77    117.60 o 
   2  16  14       20.52      -25.97    130.07 o 
   3  16  14       99.72      198.85    327.67 o 
  -4  17  14      109.70       22.02    144.62 o 
  -3  17  14      170.17      561.84     94.96 o 
  -2  17  14      315.59      101.60    128.20 o 
  -1  17  14       33.94       87.06    130.49 o 
   0  17  14      571.15      553.11     41.35 o 
   1  17  14       18.45       33.66    339.72 o 
   2  17  14      599.76     1515.97    104.51 o 
   3  17  14        8.78       46.96    119.89 o 
  -3  18  14       62.15       89.55    123.42 o 
  -2  18  14      523.22      267.21    375.67 o 
  -1  18  14       83.27     -325.18    325.18 o 
   0  18  14      277.86      676.74     96.62 o 
   1  18  14       47.70      234.79    297.54 o 
   2  18  14       43.23       95.37    126.33 o 
  -2  19  14      103.72      187.00    122.38 o 
  -1  19  14       35.65     -143.99    143.99 o 
   0  19  14      353.32      214.43    142.12 o 
   1  19  14       10.67     -128.41    128.41 o 
  -7   0  15      258.20      157.08    116.77 o 
  -5   0  15       16.28        4.57    114.28 o 
  -3   0  15      366.09      333.70     31.37 o 
  -1   0  15     3643.17     3572.38    143.16 o 
   1   0  15     1734.47     1679.08     67.11 o 
   3   0  15     1483.20     1294.89     62.75 o 
   5   0  15      664.49      769.00     35.95 o 
  -8   1  15       11.12       13.51    119.06 o 
  -7   1  15     1540.58     1447.19     56.10 o 
  -6   1  15        0.01      -42.60    112.20 o 
  -5   1  15     3396.32     3259.25    136.72 o 
  -4   1  15       92.86      -40.31    100.77 o 
  -3   1  15     3576.26     3451.86    132.56 o 
  -2   1  15        0.47      -33.66     95.79 o 
  -1   1  15     2907.75     2748.73    110.12 o 
   0   1  15       53.02        8.93     96.41 o 
   1   1  15      266.64      291.31     26.80 o 
   2   1  15       27.77       -8.93     91.84 o 
   3   1  15      319.10      268.87     31.37 o 
   4   1  15        1.44     -111.99    111.99 o 
   5   1  15        3.53      141.29    105.34 o 
   6   1  15       11.16     -163.73    280.50 o 
  -7   2  15      139.43       83.11    127.99 o 
  -6   2  15        0.13       33.66    107.63 o 
  -5   2  15       27.80       -8.93    100.98 o 
  -4   2  15      106.80       35.95    103.47 o 
  -3   2  15      490.85      465.64     31.79 o 
  -2   2  15        0.07      -59.63    106.18 o 
  -1   2  15     1327.55     1356.60     54.44 o 
   0   2  15       93.38       20.15     27.01 o 
   1   2  15     2181.79     2196.04     82.90 o 
   2   2  15       83.11      -13.51     96.41 o 
   3   2  15     2613.94     2239.25    105.34 o 
   4   2  15      123.49      114.28     29.09 o 
   5   2  15      582.30      596.75     35.95 o 
   6   2  15       29.89      -56.10    255.78 o 
  -7   3  15     1484.14     1262.68     47.17 o 
  -6   3  15        0.79      -54.02    105.55 o 
  -5   3  15     2928.66     2911.84    123.84 o 
  -4   3  15       83.20      124.25    101.60 o 
  -3   3  15     2436.10     2767.64    105.97 o 
  -2   3  15        1.13      -61.92    103.06 o 
  -1   3  15     2047.76     2067.63     78.33 o 
   0   3  15       18.22       40.73     83.53 o 
   1   3  15     1134.53     1110.38     44.88 o 
   2   3  15       14.53      -96.62     96.62 o 
   3   3  15       59.46       60.67    105.34 o 
   4   3  15        7.50     -103.27    103.27 o 
   5   3  15       44.77      107.63    107.63 o 
   6   3  15       33.05      112.20    260.56 o 
  -7   4  15       56.43      299.20    265.54 o 
  -6   4  15        2.49       49.45    112.62 o 
  -5   4  15      101.29       15.79    119.68 o 
  -4   4  15      160.08      102.44     31.79 o 
  -3   4  15      474.30      449.43     32.83 o 
  -2   4  15      175.64      140.88    110.12 o 
  -1   4  15     1330.63     1292.81     49.04 o 
   0   4  15        0.58        0.00     93.09 o 
   1   4  15     2673.99     2391.76    108.25 o 
   2   4  15        3.74      -98.90     98.90 o 
   3   4  15     2932.52     2540.95    110.12 o 
   4   4  15        8.25      -92.05    105.55 o 
   5   4  15      885.13      884.94     40.52 o 
   6   4  15        2.15       76.46     76.46 o 
  -7   5  15     1549.42     2753.93    117.19 o 
  -6   5  15       52.79       94.75    110.54 o 
  -5   5  15     2365.57     2094.64     90.59 o 
  -4   5  15       36.51       57.35    103.06 o 
  -3   5  15     2845.19     2883.37    123.63 o 
  -2   5  15        0.38       53.61     99.53 o 
  -1   5  15     2310.96     2268.34     92.25 o 
   0   5  15       24.03       29.71     98.28 o 
   1   5  15      444.95      429.90     31.58 o 
   2   5  15      353.80      288.40     31.58 o 
   3   5  15      101.48      168.72    105.76 o 
   4   5  15       46.43      -31.58    103.47 o 
   5   5  15       66.59       62.96    112.41 o 
   6   5  15        0.23     -119.27    119.27 o 
  -7   6  15       52.80      368.19    273.23 o 
  -6   6  15       54.15       56.72    113.24 o 
  -5   6  15       36.94      163.94     97.86 o 
  -4   6  15      170.45      138.80    110.95 o 
  -3   6  15      494.90      484.54     33.66 o 
  -2   6  15        2.58     -111.79    111.79 o 
  -1   6  15     1507.01     1356.60     52.57 o 
   0   6  15       32.13      163.52     92.25 o 
   1   6  15     2919.10     2858.86    111.37 o 
   2   6  15        1.15        1.91     68.70 o 
   3   6  15     1926.92     1634.40     76.67 o 
   4   6  15        2.42      110.33     71.42 o 
   5   6  15     1085.99     1071.73     47.37 o 
   6   6  15       43.96      200.30    116.98 o 
  -7   7  15     1276.29     2600.17    113.24 o 
  -6   7  15       45.92       40.93    109.08 o 
  -5   7  15     1597.96     1404.39     55.06 o 
  -4   7  15        9.10       -4.57    107.42 o 
  -3   7  15     2632.75     2566.72    107.21 o 
  -2   7  15       41.85       10.18    108.67 o 
  -1   7  15     1081.39     1085.65     52.98 o 
   0   7  15      339.13      287.78     32.41 o 
   1   7  15      858.44     1027.48     36.57 o 
   2   7  15      271.12       81.66    106.59 o 
   3   7  15       66.55     -115.32    115.32 o 
   4   7  15       67.89       49.66    112.82 o 
   5   7  15       17.95     -126.33    126.33 o 
   6   7  15        5.26      -27.01    126.33 o 
  -7   8  15       90.82       77.29    127.37 o 
  -6   8  15      107.75       29.71    123.21 o 
  -5   8  15        0.09      -39.27    110.54 o 
  -4   8  15      209.09      108.25    110.54 o 
  -3   8  15      656.62      698.97     36.98 o 
  -2   8  15       14.14      128.20    108.25 o 
  -1   8  15     1012.46      925.25     36.36 o 
   0   8  15       92.64        0.00    105.14 o 
   1   8  15     1624.29     1854.65     68.78 o 
   2   8  15       16.10      -59.22    115.94 o 
   3   8  15      953.86      951.64     38.44 o 
   4   8  15        9.78       49.66    106.18 o 
   5   8  15      948.02     2094.01     97.03 o 
  -7   9  15      927.37      785.00     45.71 o 
  -6   9  15        4.12        0.00    112.41 o 
  -5   9  15     1291.93     1271.20     51.11 o 
  -4   9  15       23.73     -114.07    114.07 o 
  -3   9  15     2204.28     2136.40     94.33 o 
  -2   9  15        0.74      105.14     97.66 o 
  -1   9  15      918.83      879.12     44.05 o 
   0   9  15       20.08      -68.36    103.68 o 
   1   9  15      617.05      514.67     36.98 o 
   2   9  15      109.17      191.78    107.42 o 
   3   9  15      238.32      236.25     31.79 o 
   4   9  15       36.44     -115.53    115.53 o 
   5   9  15       27.70      432.18    262.63 o 
   6   9  15      101.90      151.47    135.68 o 
  -7  10  15      226.87      247.26    137.34 o 
  -6  10  15      143.82       87.48    295.05 o 
  -5  10  15       16.47      -23.27    119.06 o 
  -4  10  15      272.41      215.68    117.40 o 
  -3  10  15      382.72      444.03     34.91 o 
  -2  10  15       10.37     -112.20    112.20 o 
  -1  10  15     1167.25     1101.65     39.27 o 
   0  10  15       11.22       -4.78    109.08 o 
   1  10  15     1733.28     1747.64     78.96 o 
   2  10  15       89.43      -29.92    114.69 o 
   3  10  15      751.60      738.66     38.86 o 
   4  10  15       27.84      163.52    109.08 o 
   5  10  15      434.94      403.72     38.65 o 
  -7  11  15      779.96      742.82     45.92 o 
  -6  11  15       22.28     -166.85    303.57 o 
  -5  11  15     1182.49     1199.10     42.39 o 
  -4  11  15        5.74      -24.10    113.45 o 
  -3  11  15     1876.06     1740.58     77.50 o 
  -2  11  15        4.24       37.19    106.80 o 
  -1  11  15     1045.88      965.56     39.48 o 
   0  11  15       92.26       69.19     33.45 o 
   1  11  15      614.42      628.33     37.40 o 
   2  11  15        0.81      -41.56    105.97 o 
   3  11  15        8.16      -41.14    114.49 o 
   4  11  15      133.59     -227.94    300.87 o 
   5  11  15        9.93       79.58    120.51 o 
  -6  12  15      277.65      140.04    137.76 o 
  -5  12  15        0.16      135.06    281.96 o 
  -4  12  15      169.50      -19.53    128.82 o 
  -3  12  15      294.15      296.09     37.40 o 
  -2  12  15      203.58      158.12    108.67 o 
  -1  12  15      653.93      557.27     36.98 o 
   0  12  15        2.94      -95.99    115.11 o 
   1  12  15     2039.80     1951.69     84.57 o 
   2  12  15       12.81     -102.02    120.51 o 
   3  12  15      560.85      585.94     36.78 o 
   4  12  15       76.43      237.70    287.98 o 
   5  12  15      311.48      216.51    132.15 o 
  -6  13  15       29.40       35.11    136.10 o 
  -5  13  15     1091.22     2443.71    126.54 o 
  -4  13  15        7.25      -51.32    122.18 o 
  -3  13  15     1189.14     1093.76     59.43 o 
  -2  13  15        0.93     -113.03    113.03 o 
  -1  13  15      767.97      702.30     39.27 o 
   0  13  15      178.86       33.66    123.01 o 
   1  13  15      508.56      514.88     37.82 o 
   2  13  15      155.38      169.96    123.42 o 
   3  13  15       58.17      207.78    117.60 o 
   4  13  15        3.12      135.27    114.69 o 
   5  13  15       19.87      -41.14    123.42 o 
  -6  14  15      127.39       56.72    141.91 o 
  -5  14  15        2.23      122.80    125.08 o 
  -4  14  15      109.07      472.29    319.77 o 
  -3  14  15      150.21     -130.49    130.49 o 
  -2  14  15       77.52      127.37    112.62 o 
  -1  14  15      414.29      359.46     36.78 o 
   0  14  15       38.39      -36.36    121.14 o 
   1  14  15      498.33      500.96     38.02 o 
   2  14  15        9.45     -114.69    124.05 o 
   3  14  15      819.69     1691.96    102.02 o 
   4  14  15       54.90      147.32    121.97 o 
  -5  15  15      825.95      762.14     45.92 o 
  -4  15  15       21.72      299.41    319.15 o 
  -3  15  15      948.31      882.45     44.05 o 
  -2  15  15       55.65      -51.11    121.97 o 
  -1  15  15      481.29      462.73     36.57 o 
   0  15  15       64.54      -99.73    121.76 o 
   1  15  15      309.33      229.18    126.54 o 
   2  15  15        0.81      428.24    275.31 o 
   3  15  15      176.68      151.26    125.71 o 
   4  15  15      232.00      256.61     41.56 o 
  -5  16  15       25.29      -36.57    143.58 o 
  -4  16  15       40.70      135.27    137.76 o 
  -3  16  15       26.62      -17.04    312.29 o 
  -2  16  15      226.67      509.69    322.68 o 
  -1  16  15      282.66     -172.25    172.25 o 
   0  16  15       10.67      112.20    314.37 o 
   1  16  15      554.45     1253.54    100.57 o 
   2  16  15      175.65       25.97    134.64 o 
   3  16  15      458.72      523.82     42.18 o 
  -4  17  15       30.15      -22.02    139.42 o 
  -3  17  15      544.66      526.93     41.35 o 
  -1  17  15      627.00     1235.26    103.89 o 
   0  17  15       86.12      347.20    330.16 o 
   1  17  15      114.79      148.98    132.15 o 
   2  17  15      106.62      -28.47    142.33 o 
   3  17  15        0.47        0.00    138.59 o 
  -3  18  15       42.05      331.20    188.46 o 
  -2  18  15      142.99      190.12    141.91 o 
  -1  18  15      226.37      139.84    130.07 o 
   0  18  15      258.54      232.30     41.14 o 
   1  18  15      357.58      135.27    152.10 o 
   2  18  15        1.66       43.01    128.62 o 
  -2  19  15       97.75       83.94     64.83 o 
  -1  19  15      236.56      196.77    223.16 o 
   0  19  15      200.40      221.70    211.94 o 
  -6   0  16     1464.75     1245.23     49.45 o 
  -4   0  16     1612.50     1405.43     56.10 o 
  -2   0  16     3847.60     3592.11    163.52 o 
   0   0  16     1122.30     1229.23     51.53 o 
   2   0  16      603.50      584.70     33.66 o 
   4   0  16        8.19      -76.26    112.20 o 
   6   0  16        1.32        6.65    125.71 o 
  -7   1  16        1.43     -246.84    287.36 o 
  -6   1  16      154.23      181.81    118.85 o 
  -5   1  16       20.53     -114.28    114.28 o 
  -4   1  16       52.12      141.29    105.34 o 
  -3   1  16       89.29      -60.97     74.73 o 
  -2   1  16     1159.37     1158.17     49.04 o 
  -1   1  16        8.69     -101.19    107.84 o 
   0   1  16     1226.59     1264.55     44.88 o 
   1   1  16       21.16       -4.57     89.55 o 
   2   1  16     1315.97     1250.42     40.31 o 
   3   1  16        6.28      -73.97     98.70 o 
   4   1  16     1270.27     1179.36     47.17 o 
   5   1  16       12.00       76.26    114.49 o 
   6   1  16      652.40      633.11     42.60 o 
  -7   2  16        0.11     -269.49    269.49 o 
  -6   2  16     1914.64     1614.04     62.96 o 
  -5   2  16        0.02     -107.84    112.20 o 
  -4   2  16     2306.47     2246.53     83.32 o 
  -3   2  16       11.65       38.86    104.93 o 
  -2   2  16     2581.84     2332.13     78.13 o 
  -1   2  16       90.49      -79.37     99.73 o 
   0   2  16     2476.20     2577.73    107.84 o 
   1   2  16       11.94       85.19     96.41 o 
   2   2  16      167.59      100.98    107.63 o 
   3   2  16        1.99       65.04    103.06 o 
   4   2  16      100.24      166.02    109.92 o 
   5   2  16        3.06     -249.13    249.13 o 
   6   2  16        2.73      143.78    181.81 o 
  -7   3  16       11.39      -31.37    130.49 o 
  -6   3  16      263.11      238.32     35.95 o 
  -5   3  16        0.17       15.79    110.33 o 
  -4   3  16      169.44      119.89    122.18 o 
  -3   3  16       54.83       -9.35    104.31 o 
  -2   3  16      853.65      906.34     38.23 o 
  -1   3  16      105.84       -9.14    103.27 o 
   0   3  16     1117.99     1126.17     42.80 o 
   1   3  16        0.06      -62.96    101.19 o 
   2   3  16     1168.00     1093.55     47.17 o 
   3   3  16        1.52       76.26    100.98 o 
   4   3  16     1204.75     1144.66     49.45 o 
   5   3  16        3.82      208.82    253.70 o 
   6   3  16      703.93      799.96     60.67 o 
  -7   4  16       31.90     -114.90    128.41 o 
  -6   4  16     1637.72     1500.18     54.02 o 
  -5   4  16        0.77      131.11    101.60 o 
  -4   4  16     2097.80     1904.93     68.36 o 
  -3   4  16      118.69       89.76     33.04 o 
  -2   4  16     4177.93     3766.44    148.36 o 
  -1   4  16       13.24      -18.49    104.51 o 
   0   4  16     2412.26     2412.33    104.31 o 
   1   4  16       82.84      -18.08    105.97 o 
   2   4  16     1045.34     1061.76     47.17 o 
   3   4  16       53.41      -65.24    101.19 o 
   4   4  16        0.76     -114.49    114.49 o 
   5   4  16       11.02     -236.04    258.48 o 
   6   4  16        1.54      -67.53    188.87 o 
  -7   5  16        4.09      -31.58    121.76 o 
  -6   5  16      156.89      153.55    121.97 o 
  -5   5  16        0.15      -43.22    115.73 o 
  -4   5  16       22.92      -62.13    114.90 o 
  -3   5  16        8.45      -35.95    110.33 o 
  -2   5  16      574.43      570.36     38.23 o 
  -1   5  16        3.34     -108.25    108.25 o 
   0   5  16      597.67      712.69     36.57 o 
   1   5  16        9.32        9.14    101.81 o 
   2   5  16     1569.63     1589.11     58.59 o 
   3   5  16        2.12       15.79    103.47 o 
   4   5  16     1324.17     1243.98     56.31 o 
   5   5  16       10.50     -274.48    274.48 o 
   6   5  16      419.56      285.70    206.95 o 
  -7   6  16       71.98      -79.16    122.18 o 
  -6   6  16      984.69      872.68     40.73 o 
  -5   6  16        9.90      -34.28    120.93 o 
  -4   6  16     1828.24     1683.23     74.18 o 
  -3   6  16        2.80     -119.06    119.06 o 
  -2   6  16     2362.91     2133.91     83.53 o 
  -1   6  16        2.49     -114.07    114.07 o 
   0   6  16     2462.55     2585.00     94.33 o 
   1   6  16       24.73       72.72     97.66 o 
   2   6  16      428.11      463.35     33.87 o 
   3   6  16       68.15       78.96     99.32 o 
   4   6  16       32.95      -67.53    117.19 o 
   5   6  16        2.43      -27.01    261.18 o 
   6   6  16       69.58      119.47    200.51 o 
  -7   7  16       24.86       20.36    201.76 o 
  -6   7  16      147.78      170.59    286.74 o 
  -5   7  16        3.51       75.63    114.69 o 
  -4   7  16       55.45        4.78    112.41 o 
  -2   7  16      516.96      512.18     37.82 o 
  -1   7  16        0.21     -115.11    115.11 o 
   0   7  16     1103.13     1047.01     39.48 o 
   1   7  16       55.36       20.57    104.93 o 
   2   7  16      892.62      950.18     43.01 o 
   3   7  16        1.61     -108.46    108.46 o 
   4   7  16      873.24      832.99     40.73 o 
   5   7  16       94.84      -76.67    128.62 o 
  -7   8  16       57.34      -40.93    200.30 o 
  -6   8  16      802.17     1482.93     89.14 o 
  -5   8  16       36.56       29.92    120.10 o 
  -4   8  16     1404.06     1358.06     63.79 o 
  -3   8  16        2.04     -113.86    113.86 o 
  -2   8  16     1745.92     1660.17     67.74 o 
  -1   8  16        3.24      -26.60    111.16 o 
   0   8  16      480.93      520.28     34.91 o 
   1   8  16      178.50      217.96     32.21 o 
   2   8  16      105.21       93.29    107.01 o 
   3   8  16       25.47       61.09    106.59 o 
   4   8  16       38.23       29.50    115.32 o 
   5   8  16       47.47      -38.44    126.54 o 
  -7   9  16       45.38       41.14    203.21 o 
  -6   9  16      103.61      174.74    128.62 o 
  -5   9  16       49.52     -123.21    123.21 o 
  -4   9  16       12.75      -81.03    128.82 o 
  -3   9  16       37.34       27.43    112.20 o 
  -2   9  16      487.87      392.71     37.61 o 
  -1   9  16        0.35      -31.58    107.01 o 
   0   9  16      974.67      978.23     44.67 o 
   1   9  16       23.76      161.45     96.83 o 
   2   9  16     1163.37     1194.95     52.57 o 
   3   9  16        2.69       38.65    111.37 o 
   4   9  16      540.94     1008.98     83.94 o 
   5   9  16       11.23      -27.22    115.53 o 
  -6  10  16      908.48      734.92     43.84 o 
  -5  10  16        1.16     -236.45    264.50 o 
  -4  10  16     1541.15     1359.09     57.76 o 
  -3  10  16        6.60      -67.74    132.77 o 
  -2  10  16      908.30      679.65     52.36 o 
  -1  10  16      184.62      139.42     34.28 o 
   0  10  16      681.27      781.05     37.82 o 
   1  10  16      119.04        4.57    113.66 o 
   2  10  16      150.96      112.41    119.27 o 
   3  10  16       11.31       29.71    107.21 o 
   4  10  16       80.07      -65.87    279.67 o 
   5  10  16       15.81     -199.68    199.68 o 
  -6  11  16      199.40     -230.01    230.01 o 
  -5  11  16      104.78      483.51    275.93 o 
  -4  11  16        0.33       62.96    116.15 o 
  -3  11  16      100.49      154.80    112.20 o 
  -2  11  16      126.42       84.36     37.19 o 
  -1  11  16       24.94     -122.80    122.80 o 
   0  11  16      707.80      704.79     38.02 o 
   1  11  16       22.44       23.27    109.71 o 
   2  11  16     1355.46     1253.54     69.19 o 
   3  11  16        3.57      151.06    112.20 o 
   4  11  16     1263.86     1273.90     61.50 o 
  -6  12  16      848.13      977.82     67.74 o 
  -5  12  16        1.23      195.11    111.79 o 
  -4  12  16     1268.69     2239.25    124.25 o 
  -3  12  16       14.84      -99.32    134.02 o 
  -2  12  16     1052.59     1014.18     41.97 o 
  -1  12  16       25.78       54.23    113.45 o 
   0  12  16      522.66      459.61     38.23 o 
   1  12  16      103.60      129.03    124.25 o 
   2  12  16      319.24      365.90     39.48 o 
   3  12  16       67.31        0.00    252.87 o 
   4  12  16       25.78      139.42    127.99 o 
  -5  13  16      189.81      201.34    127.16 o 
  -4  13  16        6.11      478.10    257.44 o 
  -3  13  16      127.17      167.89    130.90 o 
  -2  13  16       60.66      -61.50    130.28 o 
  -1  13  16       65.82     -127.79    127.79 o 
   0  13  16      578.03      479.14     38.44 o 
   1  13  16      151.37      127.37    127.37 o 
   2  13  16      935.45     1846.34     88.51 o 
   3  13  16       58.54      -13.92    126.75 o 
   4  13  16      539.41      770.87     61.92 o 
  -5  14  16        3.07     -118.23    205.08 o 
  -4  14  16      679.95      595.92     44.47 o 
  -3  14  16        0.08      150.02    238.53 o 
  -2  14  16      670.31      601.73     41.56 o 
  -1  14  16      128.70       39.06    132.15 o 
   0  14  16      336.35       19.32    130.49 o 
   1  14  16       84.61       90.18    256.19 o 
   2  14  16       36.41      -39.69    257.44 o 
   3  14  16       48.42       81.03    129.66 o 
  -4  15  16        2.34      345.33    194.90 o 
  -3  15  16      136.24      -19.53    141.91 o 
  -2  15  16       53.23     -131.53    275.31 o 
  -1  15  16      124.21      -65.87    275.31 o 
   0  15  16      333.61      675.08     80.20 o 
   1  15  16       75.41      236.04    257.44 o 
   2  15  16      341.06      333.70     39.89 o 
   3  15  16        0.18     -125.71    207.16 o 
  -4  16  16      443.33      424.50    245.39 o 
  -3  16  16        5.13      -29.30    124.25 o 
  -2  16  16      425.71      351.77     41.14 o 
  -1  16  16       99.71       67.94     38.86 o 
   0  16  16      217.37      182.64     38.86 o 
   1  16  16      142.29      172.25    134.02 o 
   2  16  16      189.17      295.05    210.07 o 
  -3  17  16      147.51     -121.14    225.44 o 
  -2  17  16       86.46      280.30    202.79 o 
  -1  17  16       54.02       33.62    217.65 o 
   0  17  16      159.69       67.94     63.17 o 
   1  17  16       65.95       43.22    221.08 o 
  -1  18  16       84.41      344.50    211.94 o 
  -7   0  17      336.66      536.70     58.39 o 
  -5   0  17       20.64       51.53     35.95 o 
  -3   0  17        8.56       78.54    105.34 o 
  -1   0  17      262.03       89.55    114.28 o 
   1   0  17      458.43      398.73     33.66 o 
   3   0  17      743.29      742.19     38.02 o 
   5   0  17      557.01      498.26     40.31 o 
  -7   1  17      799.90     1048.88     62.96 o 
  -6   1  17       27.66      114.49    204.25 o 
  -5   1  17     2901.56     2638.40    114.49 o 
  -4   1  17       10.38     -112.20    112.20 o 
  -3   1  17     2642.94     2592.90     97.03 o 
  -2   1  17        1.88     -112.20    112.20 o 
  -1   1  17     2634.05     2540.74    105.55 o 
   0   1  17        7.84      -53.82    100.98 o 
   1   1  17      957.98      919.22     40.31 o 
   2   1  17        0.58      116.57     96.41 o 
   3   1  17      537.30      585.32     35.95 o 
   4   1  17        0.40       40.31    112.20 o 
   5   1  17       90.64      -24.73    119.06 o 
  -7   2  17      192.61      125.92    204.46 o 
  -6   2  17        7.80      168.51    206.53 o 
  -5   2  17       52.86     -125.92    125.92 o 
  -4   2  17       13.44      150.85    105.97 o 
  -3   2  17        0.43       34.28    110.12 o 
  -2   2  17        0.66       63.37    109.71 o 
  -1   2  17      750.36      733.05     36.15 o 
   0   2  17        1.43     -103.47    103.47 o 
   1   2  17      729.69      655.55     35.95 o 
   2   2  17        0.01       15.79    103.27 o 
   3   2  17      964.26      836.94     40.31 o 
   4   2  17       22.41       47.17    107.63 o 
   5   2  17      539.50      467.09     40.52 o 
  -7   3  17      707.72      922.34     62.96 o 
  -6   3  17       84.26      155.21     62.96 o 
  -5   3  17     2081.89     1840.31     72.10 o 
  -4   3  17      125.04      122.38    120.10 o 
  -3   3  17     2681.52     2664.58     95.79 o 
  -2   3  17        2.21       97.03    107.01 o 
  -1   3  17     2822.41     2544.69    116.57 o 
   0   3  17        6.62     -108.25    108.25 o 
   1   3  17     1205.41     1108.93     49.45 o 
   2   3  17       30.64       71.89    112.41 o 
   3   3  17      235.84      253.70     33.66 o 
   4   3  17        0.03     -112.20    112.20 o 
   5   3  17        2.80      -31.37    116.77 o 
  -7   4  17      167.90      -96.83    211.73 o 
  -6   4  17        3.31       42.80    225.44 o 
  -5   4  17       29.86      -18.08    122.18 o 
  -4   4  17       22.38       22.86    109.71 o 
  -3   4  17       77.49     -116.77    116.77 o 
  -2   4  17        8.19      -17.66    120.51 o 
  -1   4  17      283.46      300.66     34.70 o 
   0   4  17        0.15      -34.08    108.88 o 
   1   4  17      873.78      737.41     36.15 o 
   2   4  17       40.90      171.00    103.47 o 
   3   4  17     1193.59     1295.31     47.17 o 
   4   4  17        0.03      -94.33    215.88 o 
   5   4  17      483.88      451.92     40.52 o 
  -7   5  17      885.09     1164.82     65.45 o 
  -6   5  17       13.42       99.53    217.13 o 
  -5   5  17     1569.12     1513.06     65.87 o 
  -4   5  17       94.75      133.60    119.89 o 
  -3   5  17     1912.00     1700.48     72.52 o 
  -2   5  17        9.68     -106.38    119.06 o 
  -1   5  17     1983.00     1714.81     77.29 o 
   1   5  17     1341.44     1215.10     61.09 o 
   2   5  17      177.81      109.59     32.58 o 
   3   5  17      209.11      209.44    119.47 o 
   4   5  17       26.36      -11.22    195.94 o 
   5   5  17        2.68      143.99    123.84 o 
  -6   6  17        5.64       56.72    115.73 o 
  -5   6  17       40.57       89.14    121.14 o 
  -4   6  17        0.27       46.54    116.36 o 
  -3   6  17       25.74      112.62    112.62 o 
  -2   6  17       37.88      210.07    119.06 o 
  -1   6  17      300.50      220.25    123.01 o 
   0   6  17        6.11     -130.90    130.90 o 
   1   6  17      512.40      545.22     34.08 o 
   2   6  17       12.49     -115.32    115.32 o 
   3   6  17      742.33      738.04     38.44 o 
   4   6  17       14.56      -65.45    196.15 o 
   5   6  17      715.51      930.65     63.17 o 
  -6   7  17        4.76       -6.86    125.50 o 
  -5   7  17     1228.70     1884.16     80.41 o 
  -4   7  17        4.73       35.32    117.60 o 
  -3   7  17     2110.09     1916.99     74.18 o 
  -2   7  17        0.06     -115.94    118.44 o 
  -1   7  17     1857.51     1808.52     66.91 o 
   0   7  17        0.08     -118.02    118.02 o 
   1   7  17      762.93      714.14     36.57 o 
   2   7  17      110.36       99.73    115.73 o 
   3   7  17      156.72       22.65    119.89 o 
   4   7  17       31.00      -22.65    228.14 o 
   5   7  17       58.13      223.36    198.64 o 
  -6   8  17       45.04      -13.71    137.55 o 
  -5   8  17      224.92      194.28    254.53 o 
  -4   8  17       21.55       82.90    123.21 o 
  -3   8  17       59.37       62.33     37.40 o 
  -2   8  17        0.90      -87.89    135.47 o 
  -1   8  17      164.91      -16.83    120.31 o 
   0   8  17        0.17       74.59    102.44 o 
   1   8  17      511.86      477.06     36.78 o 
   2   8  17        9.12      -75.01    118.44 o 
   3   8  17      660.82      639.34     40.73 o 
   4   8  17       37.74     -129.03    129.03 o 
   5   8  17      844.05     1024.15     65.66 o 
  -6   9  17        1.81      101.40     55.27 o 
  -5   9  17      787.97     1360.55     79.16 o 
  -4   9  17        0.08      -66.91    131.53 o 
  -3   9  17     2199.11     2017.97     80.20 o 
  -2   9  17       41.61      -37.40     37.40 o 
  -1   9  17     1240.87     1179.99     55.69 o 
   0   9  17       43.28      131.32    105.55 o 
   1   9  17      579.80      608.59     36.98 o 
   2   9  17       82.88        0.00    118.85 o 
   3   9  17       40.72       22.65    227.52 o 
   4   9  17      114.56      228.97    131.53 o 
  -6  10  17       41.04      -99.53    203.83 o 
  -5  10  17      129.37        0.00    134.02 o 
  -4  10  17       82.60      262.84    243.52 o 
  -3  10  17       20.48      -24.93    122.59 o 
  -2  10  17       83.37        7.48     37.40 o 
  -1  10  17      134.43       60.88    126.75 o 
   0  10  17       18.21       82.70    125.29 o 
   1  10  17      367.12      350.32     37.19 o 
   2  10  17       43.98       71.06    119.27 o 
   3  10  17      638.90     1156.72     75.22 o 
   4  10  17        0.13       86.44    179.52 o 
  -5  11  17      471.83      440.91     42.60 o 
  -4  11  17        0.18     -126.33    235.62 o 
  -3  11  17     1059.13      983.84     52.36 o 
  -2  11  17        2.85      -24.73    123.84 o 
  -1  11  17     1076.32      938.34     44.05 o 
   0  11  17       50.99      -47.58    121.34 o 
   1  11  17      307.73      237.91     37.40 o 
   2  11  17       59.88     -138.38    235.21 o 
   3  11  17        0.90      176.20    116.77 o 
   4  11  17       32.47      214.22    191.57 o 
  -5  12  17       98.92      126.54     57.35 o 
  -4  12  17       38.55       41.76    132.36 o 
  -3  12  17      106.04      265.13    262.63 o 
  -2  12  17      102.90      -56.72    135.68 o 
  -1  12  17       58.22       51.74    120.51 o 
   0  12  17       78.32      -81.24    119.47 o 
   1  12  17      330.12      509.06     72.72 o 
   2  12  17        5.29      257.02    231.68 o 
   3  12  17      290.77      241.23    140.04 o 
  -4  13  17        2.09      -14.75    135.68 o 
  -3  13  17      967.80      821.15     46.96 o 
  -2  13  17        0.39       63.79    267.62 o 
  -1  13  17      659.21      977.82     83.53 o 
   0  13  17       98.48      437.38    242.69 o 
   1  13  17      308.08      490.57     75.42 o 
   2  13  17        6.45       -7.06    125.50 o 
   3  13  17       53.20       18.49    203.00 o 
  -4  14  17       97.16      188.04    190.53 o 
  -3  14  17       45.31       -7.27    144.82 o 
  -2  14  17      153.19      144.20    149.19 o 
  -1  14  17      131.78        0.00    259.31 o 
   0  14  17       42.33      120.51    135.06 o 
   1  14  17      150.44      222.53    123.01 o 
   2  14  17       45.17     -175.37    187.00 o 
  -3  15  17      455.35      525.27     63.58 o 
  -2  15  17       22.35       99.73    129.03 o 
  -1  15  17      824.82      777.72     46.34 o 
   0  15  17       74.91       41.14     41.14 o 
   1  15  17      353.30      326.01    214.22 o 
   2  15  17       27.81     -180.77    209.03 o 
  -2  16  17      151.50      235.21    196.35 o 
  -1  16  17       52.36      376.29    201.55 o 
   0  16  17       96.16        0.00    199.26 o 
  -6   0  18     1003.51      893.87     44.88 o 
  -4   0  18     1795.69     1675.96     71.89 o 
   2   0  18      827.27      710.82     38.02 o 
   4   0  18       62.75       67.32     35.95 o 
  -6   1  18      183.48      141.50    136.93 o 
  -5   1  18        0.37     -201.96    220.04 o 
  -4   1  18        0.38       44.88    114.49 o 
  -3   1  18       16.54      -86.02    115.32 o 
   1   1  18        7.28      143.58    107.63 o 
   2   1  18      332.99      332.03     33.66 o 
   3   1  18       13.45      -80.83    112.20 o 
   4   1  18      329.08      309.80     38.23 o 
   5   1  18        0.15      -71.89    184.09 o 
  -6   2  18      870.05      822.60     44.88 o 
  -5   2  18        0.41     -173.08    213.60 o 
  -4   2  18     1726.08     1537.79     56.31 o 
  -3   2  18        6.74     -124.88    124.88 o 
   1   2  18       35.51       62.96    112.20 o 
   2   2  18      918.65      790.19     40.31 o 
   3   2  18       22.06       35.95    116.77 o 
   4   2  18      113.41      222.33    119.06 o 
   5   2  18       17.41     -173.08    182.02 o 
  -6   3  18      474.45      441.33     40.52 o 
  -5   3  18        0.05      203.00    193.86 o 
  -4   3  18      105.89       75.01    122.59 o 
  -3   3  18        1.42       73.35    115.94 o 
   1   3  18       25.95     -116.98    116.98 o 
   2   3  18      437.04      361.95     35.95 o 
   3   3  18        4.39      130.28    114.69 o 
   4   3  18      469.00      489.74     40.52 o 
  -6   4  18      798.93      995.27     58.59 o 
  -5   4  18       54.15      -40.73    212.77 o 
  -4   4  18     1616.87     1611.55     59.43 o 
  -3   4  18        4.07       12.05    120.51 o 
  -2   4  18     1790.72     1597.21     76.67 o 
   0   4  18     1317.88     1220.09     63.58 o 
   1   4  18       27.23     -117.40    117.40 o 
   2   4  18      684.93      630.61     38.23 o 
   3   4  18       33.12       89.97    189.08 o 
   4   4  18      113.36      179.94    123.63 o 
  -6   5  18      493.20      602.36     58.80 o 
  -5   5  18       17.99      152.51    209.24 o 
  -4   5  18      181.96      166.43     39.27 o 
  -3   5  18       55.00      176.20    124.88 o 
  -2   5  18        1.87       42.39    109.92 o 
  -1   5  18       48.70      144.62    111.99 o 
   0   5  18      272.33      207.57    114.07 o 
   1   5  18        1.53     -115.32    115.32 o 
   2   5  18      580.68      442.37     38.44 o 
   3   5  18        5.77      -49.66    193.86 o 
   4   5  18      620.77      207.16    148.56 o 
  -6   6  18      815.11      922.96     63.58 o 
  -5   6  18       32.15     -137.55    137.55 o 
  -4   6  18     1029.75      931.48     41.97 o 
  -3   6  18       44.94      -73.97    125.71 o 
  -2   6  18     1174.07     1089.81     45.30 o 
  -1   6  18        0.51      -11.84    117.81 o 
   0   6  18     1212.29     1193.29     52.78 o 
   1   6  18        1.53       61.30    102.23 o 
   2   6  18      608.40      615.45     38.44 o 
   3   6  18       27.58      250.58    176.20 o 
   4   6  18       91.40      132.98    178.28 o 
  -6   7  18      266.98      381.28     57.14 o 
  -5   7  18        1.42     -110.75    140.67 o 
  -4   7  18      196.61      242.90     63.58 o 
  -3   7  18       37.44      -62.13    126.75 o 
  -2   7  18        0.57     -130.90    130.90 o 
  -1   7  18       82.19      145.03    123.63 o 
   0   7  18      208.37      136.30    124.67 o 
   1   7  18        4.77      -34.28     34.28 o 
   2   7  18      566.11      440.29     40.93 o 
   3   7  18        1.92     -140.25    201.34 o 
   4   7  18      595.43      824.68     56.52 o 
  -5   8  18       13.73      -81.24    137.14 o 
  -4   8  18     1089.51     1493.11     73.76 o 
  -3   8  18        2.15      207.78    122.59 o 
  -2   8  18     1120.36     1010.44     45.09 o 
  -1   8  18       19.32       31.17    110.33 o 
   0   8  18     1204.32     1199.10     44.26 o 
   1   8  18        3.39     -119.27    119.27 o 
   2   8  18      393.18      619.39     59.22 o 
   3   8  18       16.29       24.93    122.38 o 
   4   8  18      147.60       27.22    185.55 o 
  -5   9  18        0.58     -196.56    208.20 o 
  -3   9  18        0.91       30.13    208.61 o 
  -2   9  18       51.94      224.61    124.88 o 
  -1   9  18       87.19       55.48    120.72 o 
   0   9  18      268.07        7.06    140.67 o 
   1   9  18       17.74      -29.92    129.03 o 
   2   9  18      357.86      571.40     61.71 o 
   3   9  18        1.37     -122.80    122.80 o 
  -5  10  18        0.13     -136.72    200.51 o 
  -4  10  18     1300.98     1233.80     53.40 o 
  -3  10  18       18.45      104.93    207.37 o 
  -2  10  18      949.12     1148.20     67.11 o 
  -1  10  18        1.07       31.58    126.33 o 
   0  10  18      706.91      993.61     63.79 o 
   1  10  18        2.14     -190.12    190.12 o 
   2  10  18      221.58       64.20    137.55 o 
   3  10  18       21.70      -63.79    164.35 o 
  -4  11  18       48.56     -117.40    212.56 o 
  -3  11  18      142.43       92.05    139.21 o 
  -2  11  18      124.59      242.48     59.43 o 
  -1  11  18       48.95      156.25    190.53 o 
   0  11  18      265.80      154.38    199.47 o 
   1  11  18        0.15      223.78    188.87 o 
   2  11  18      265.06      195.73     39.06 o 
   3  11  18        4.28     -123.63    178.48 o 
  -4  12  18      633.23      752.79     66.49 o 
  -3  12  18        4.80       86.64    141.08 o 
  -2  12  18      735.40      625.84     44.26 o 
   0  12  18      632.04      464.81     43.01 o 
   1  12  18       68.75       75.01    133.40 o 
   2  12  18      131.92      164.35     55.48 o 
  -3  13  18      260.83      253.70    211.73 o 
  -2  13  18        0.27       93.29    135.06 o 
  -1  13  18      117.38      154.80    137.55 o 
   0  13  18      101.05      -83.94    146.07 o 
   1  13  18       12.17       28.26    188.25 o 
  -2  14  18      438.28      163.73    207.78 o 
  -1  14  18       19.34      242.48    203.21 o 
   0  14  18      569.11      199.89    226.27 o 
   1  14  18      114.04      130.07    196.35 o 
  -5   0  19      441.14      224.61    155.00 o 
  -3   0  19      153.26     -143.58    143.58 o 
   1   0  19      270.74      264.71     35.95 o 
   3   0  19      406.41      422.00     38.23 o 
  -5   1  19     1019.49      898.44     44.88 o 
  -4   1  19        3.41      139.21    155.00 o 
  -3   1  19      981.32      854.39     43.22 o 
  -2   1  19        0.72      120.72    113.86 o 
   0   1  19        2.85      130.28    107.84 o 
   1   1  19      672.07      565.58     38.23 o 
   2   1  19        3.50      134.64    148.15 o 
   3   1  19      407.04      386.26     40.31 o 
   4   1  19        3.32       -8.93    175.16 o 
  -5   2  19      522.81      546.88     42.80 o 
  -4   2  19       33.77     -178.48    178.48 o 
  -3   2  19       74.01       51.32     37.40 o 
  -2   2  19        0.83      -70.44    121.97 o 
  -1   2  19        6.00       79.16    113.03 o 
   0   2  19        0.14       74.18    114.69 o 
   1   2  19      231.79      233.75     35.95 o 
   2   2  19        4.33     -107.84    159.58 o 
   3   2  19      315.63      339.10     40.52 o 
   4   2  19        0.25      -54.02    166.22 o 
  -5   3  19      773.44      673.00     45.09 o 
  -4   3  19       23.26       47.79    159.37 o 
  -3   3  19     1129.64      981.35     45.50 o 
  -2   3  19        0.08       67.32    125.08 o 
  -1   3  19     1216.34     1057.81     43.22 o 
   0   3  19        1.04       63.17    117.40 o 
   1   3  19      833.21      749.88     40.52 o 
   2   3  19        4.10     -110.12    157.50 o 
   3   3  19      494.54      541.68     40.52 o 
   4   3  19        0.40        0.00    177.65 o 
  -5   4  19      345.64      349.49     43.22 o 
  -4   4  19       45.65        0.00    172.25 o 
  -3   4  19      217.63      134.02    143.78 o 
  -2   4  19        0.55      -68.57    124.88 o 
  -1   4  19       23.09      216.51    117.40 o 
   0   4  19        3.45       81.66    113.45 o 
   1   4  19      155.89       11.22    137.76 o 
   2   4  19        9.24       81.03    159.99 o 
   3   4  19      491.92      479.35     42.80 o 
  -5   5  19     1082.27     1314.21     63.79 o 
  -4   5  19       90.76       79.16     39.48 o 
  -3   5  19     1462.11     1647.91     66.70 o 
  -2   5  19        0.24      153.34    128.62 o 
  -1   5  19     1551.75     1432.86     53.40 o 
   0   5  19        1.36       47.79    111.79 o 
   1   5  19     1017.61     1261.23     58.80 o 
   2   5  19       16.33      -65.45    169.34 o 
   3   5  19      315.49      223.16    139.84 o 
  -5   6  19      320.55      486.83     59.63 o 
  -4   6  19       30.41      -18.91    145.86 o 
  -3   6  19       22.45      211.52    181.81 o 
  -2   6  19       23.72       24.93    129.66 o 
  -1   6  19        6.45       98.70    119.89 o 
   0   6  19       43.11      156.04    110.12 o 
   1   6  19      300.97      429.69     54.65 o 
   2   6  19       22.38     -108.67    140.25 o 
   3   6  19      344.13      158.12    185.13 o 
  -5   7  19      983.07     1195.57     64.83 o 
  -4   7  19       15.79     -135.47    147.32 o 
  -3   7  19     1379.13     1705.26     70.23 o 
  -2   7  19        1.36      268.25    183.05 o 
  -1   7  19     1056.00     1245.65     61.71 o 
   0   7  19       35.20      -34.70    187.00 o 
   1   7  19      914.15     1202.84     61.71 o 
   2   7  19       68.08       24.93    129.24 o 
   3   7  19      271.40      310.01    190.12 o 
  -4   8  19      106.97       81.66    194.28 o 
  -3   8  19       59.40      -20.15    158.74 o 
  -2   8  19        1.06      127.79    188.04 o 
  -1   8  19       25.27     -196.15    200.92 o 
   0   8  19       23.43        0.00    190.74 o 
   1   8  19       76.13      142.12    126.12 o 
   2   8  19       27.98     -131.94    131.94 o 
   3   8  19      230.13      306.27    183.89 o 
  -4   9  19        7.54     -196.15    196.15 o 
  -3   9  19      819.33      611.71     47.58 o 
  -2   9  19       12.58       69.81    142.33 o 
  -1   9  19      789.72     1064.25     67.32 o 
   0   9  19       19.73      116.77    123.84 o 
   1   9  19      626.90      559.55     41.35 o 
   2   9  19       51.72      -61.71    171.42 o 
  -4  10  19       14.13      -39.06    192.61 o 
  -3  10  19       89.27     -179.73    202.17 o 
  -2  10  19       26.00      191.37    131.73 o 
  -1  10  19        1.01      -33.87    137.76 o 
   0  10  19       10.47       25.97    122.38 o 
   1  10  19      111.46       34.70    138.80 o 
   2  10  19        9.43      252.25    160.61 o 
  -3  11  19      737.45      739.91     64.62 o 
  -2  11  19       18.89      -84.15    205.29 o 
  -1  11  19      543.09      429.90     43.63 o 
   0  11  19       45.34       97.03    170.38 o 
   1  11  19      457.84      472.49     55.89 o 
  -2  12  19       68.46     -113.24    187.21 o 
  -1  12  19       11.30      168.51    173.29 o 
   0  12  19       40.16     -188.04    188.04 o 
  -4   0  20      354.35      307.72     42.60 o 
   2   0  20      675.88      761.10     42.60 o 
  -4   1  20      318.25      319.36     40.52 o 
  -3   1  20        0.19      -96.62    121.97 o 
   1   1  20       56.91      143.78    127.99 o 
   2   1  20      340.59      381.90     40.52 o 
   3   1  20        0.66     -116.77    166.22 o 
  -4   2  20      625.78      626.61    110.85 o 
  -3   2  20       13.10      -73.97    136.10 o 
   1   2  20        0.31      -56.31    121.34 o 
   2   2  20      625.12      584.28     42.80 o 
  -4   3  20      258.71      -66.28    187.42 o 
  -3   3  20      131.42      151.89    144.41 o 
   1   3  20       37.34      184.72    119.47 o 
   2   3  20      112.92       25.16    101.07 o 
  -4   4  20      909.84      995.69     60.05 o 
  -3   4  20       17.29       34.70    151.68 o 
   1   4  20        7.49     -144.41    144.41 o 
   2   4  20      394.40      335.98     51.95 o 
  -4   5  20      208.68      163.52    187.00 o 
  -3   5  20      161.32      195.73    150.64 o 
  -2   5  20       78.91       48.83    146.49 o 
  -1   5  20        7.75       -6.86    136.72 o 
   0   5  20        7.57       18.28    118.44 o 
   1   5  20        0.05      -45.30    129.03 o 
   2   5  20      117.91      307.10    164.98 o 
  -4   6  20      418.74      402.06     56.72 o 
  -3   6  20        6.40      211.17    109.86 o 
  -2   6  20      855.88      684.43     46.75 o 
  -1   6  20        1.67      126.33    135.68 o 
   0   6  20      960.24      861.25     45.92 o 
   1   6  20       17.22       13.71    127.16 o 
   2   6  20      505.60      522.98     54.44 o 
  -3   7  20        7.50      -45.50    194.69 o 
  -2   7  20      110.70      143.78    143.78 o 
  -1   7  20       25.62      -21.19    141.50 o 
   0   7  20        0.17       32.21    126.75 o 
   1   7  20        9.48       50.28    166.64 o 
  -3   8  20       26.00      249.13    181.18 o 
  -2   8  20      495.02      585.53     57.35 o 
  -1   8  20       16.24      -42.80    180.77 o 
   0   8  20      669.31      730.77     57.97 o 
   1   8  20        1.22      -93.92    185.55 o 
  -2   9  20       28.44      -74.80    187.21 o 
  -1   9  20       26.99      -55.06    191.78 o 
   0   9  20       21.33      161.03    161.03 o 
                                                 
